# Supplementary material for: Muscle transcriptomic profiles in pigs with divergent phenotypes for fatness traits
Source: BMC Genomics. 2010 Jun 11;11:372. doi: 10.1186/1471-2164-11-372 (PMC2894043; doi:10.1186/1471-2164-11-372)
Supplement: Additional file 2 — List and annotation of differentially expressed probes between HIGH and LOW groups. List and annotation of the 1060 probes differentially expressed between gluteus medius muscle of HIGH and LOW pigs. Parametric, permutation p-values and 5% FDR are indicated. Means and medians of log2 intensities are used to calculate ratios of fold-change expression. [file 1471-2164-11-372-S2.XLS]

## Sheet: Additional_file2
order	Parametric p-value	FDR	Permutation p-value	Geom mean of row intensities in class HIGH	Geom mean of row intensities in class LOW	Ratio of geom means	median of log2 intensities in class HIGH	median of log2 intensities in class LOW	Ratio of median	Probe set	Annotation	Number of DE probes/gene	total number of probes/gene in the array	Gene_description
834	0.0054005	0.0278174	0.0049	137.745	177.846	0.774519	7.1315	7.456	0.798575	Ssc.8007.1.A1_at	AAA1	1	2	AAA1 protein isoform III [Homo sapiens]. [Source:RefSeq;Acc:NM_207285]
1030	0.0094727	0.0395179	0.0094	226.988	173.414	1.30894	7.973	7.4465	1.44043	Ssc.30159.1.A1_at	AAK1	1	6	Homo sapiens AP2 associated kinase 1 (AAK1); mRNA
224	0.0003734	0.0071631	0.0006	84.1488	120.819	0.696486	6.4135	6.924	0.701979	Ssc.14287.1.S1_at	ABCC1	2	3	Homo sapiens ATP-binding cassette; sub-family C (CFTR/MRP); member 1 (ABCC1); transcript variant 3; mRNA
902	0.0065503	0.0311963	0.0064	26.2484	37.6056	0.697993	4.772	5.384	0.654289	Ssc.19612.1.S1_at	ABCC1	2	3	Homo sapiens ATP-binding cassette; sub-family C (CFTR/MRP); member 1 (ABCC1); transcript variant 3; mRNA
870	0.005921	0.0292307	0.0064	77.7701	62.712	1.24012	6.1995	5.911	1.22137	Ssc.13723.1.S1_at	ABI1	1	5	Homo sapiens abl-interactor 1 (ABI1); transcript variant 3; mRNA
655	0.0031442	0.0206018	0.0039	45.4753	29.236	1.55545	5.2205	4.7165	1.41814	Ssc.17769.1.S1_at	ACACA	1	4	Homo sapiens acetyl-Coenzyme A carboxylase alpha (ACACA); transcript variant 1; mRNA
1041	0.00966	0.0398672	0.0082	56.6311	42.947	1.31863	5.7625	5.3855	1.29864	Ssc.19058.1.S1_at	ACBD3	1	2	Homo sapiens acyl-Coenzyme A binding domain containing 3 (ACBD3); mRNA
642	0.0029914	0.0200107	0.0024	176.956	129.15	1.37016	7.555	6.922	1.55079	Ssc.6518.1.A1_at	ACTR6	1	2	Homo sapiens ARP6 actin-related protein 6 homolog (yeast) (ACTR6); mRNA
663	0.0031984	0.0207174	0.0034	176.592	119.081	1.48296	7.592	6.9245	1.58832	Ssc.16451.1.A1_at	ADAMTS1	2	4	Homo sapiens ADAM metallopeptidase with thrombospondin type 1 motif; 1 (ADAMTS1); mRNA
843	0.0054848	0.0279705	0.0069	442.433	322.288	1.37279	8.8475	8.2555	1.50733	Ssc.12365.1.A1_at	ADAMTS1	2	4	Homo sapiens ADAM metallopeptidase with thrombospondin type 1 motif; 1 (ADAMTS1); mRNA
355	0.000881	0.010572	0.0014	1069.98	544.253	1.96597	10.098	9.0925	2.00764	Ssc.1203.1.S1_at	ADIPOQ	1	3	Homo sapiens adiponectin; C1Q and collagen domain containing (ADIPOQ); mRNA
460	0.0014544	0.0135923	0.0015	401.831	306.49	1.31107	8.7965	8.3205	1.39088	Ssc.2647.1.S1_at	ADIPOR2	1	2	Homo sapiens adiponectin receptor 2 (ADIPOR2); mRNA
478	0.0015746	0.0141615	0.0015	140.033	183.097	0.764799	7.1215	7.4865	0.776469	Ssc.10838.1.A1_at	ADK	1	2	Sus scrofa FKBP1A-like (LOC654323); mRNA gb|AY820760.1| Sus scrofa FKBP1A-like mRNA; complete cds
474	0.00156	0.0141146	0.0018	60.8849	77.151	0.789166	5.9605	6.309	0.7854	Ssc.17432.1.S1_at	AIP1	2	7	Sus scrofa Na/nucleoside cotransporter (PKCNT1); mRNA gb|AF009673.1|AF009673 Sus scrofa Na/nucleoside cotransporter (pkCNT1) mRNA; complete cds
907	0.0066213	0.0313836	0.0066	34.2692	42.9435	0.798007	5.0455	5.2835	0.84792	Ssc.5954.2.S1_at	AIP1	2	7	Sus scrofa Na/nucleoside cotransporter (PKCNT1); mRNA gb|AF009673.1|AF009673 Sus scrofa Na/nucleoside cotransporter (pkCNT1) mRNA; complete cds
634	0.0028897	0.0195944	0.0024	314.049	437.25	0.718235	8.1455	8.8735	0.60374	Ssc.24980.1.A1_at	AKAP9	1	2	Homo sapiens A kinase (PRKA) anchor protein (yotiao) 9 (AKAP9); transcript variant 4; mRNA
652	0.003105	0.020473	0.0023	128.734	76.8247	1.67569	7.343	6.062	2.43007	Ssc.1897.1.A1_at	ALG13	1	2	Homo sapiens chromosome X open reading frame 45 (CXorf45); mRNA dbj|AK026671.1| Homo sapiens cDNA: FLJ23018 fis; clone LNG00903
861	0.0057872	0.0288571	0.0049	122.22	94.6779	1.2909	6.9805	6.6765	1.23456	Ssc.14212.1.A1_at	ANKRD13C	1	2	Homo sapiens ankyrin repeat domain 13C (ANKRD13C); mRNA
386	0.0010181	0.0113196	0.0009	131.614	86.0079	1.53025	6.9845	6.296	1.61161	Ssc.1342.1.S1_at	APOE	1	2	Homo sapiens apolipoprotein E (APOE); mRNA
21	7.3e-06	0.0014944	< 1e-07	52.1324	132.226	0.394267	5.6955	7.102	0.377226	Ssc.10894.1.A1_at	AQP4	3	4	Homo sapiens aquaporin 4 (AQP4); transcript variant a; mRNA
74	5.57e-05	0.0031489	0.0001	21.9662	41.2801	0.532126	4.5245	5.2955	0.586011	Ssc.5617.1.S1_at	AQP4	3	4	Homo sapiens aquaporin 4 (AQP4); transcript variant a; mRNA
679	0.0033482	0.0211987	0.0035	163.667	119.69	1.36742	7.4515	6.771	1.6027	Ssc.7906.1.A1_at	ARFGEF2	1	2	Mus musculus ADP-ribosylation factor guanine nucleotide-exchange factor 2 (brefeldin A-inhibited) (Arfgef2); mRNA
1032	0.0094865	0.0395179	0.0094	733.974	555.887	1.32037	9.7265	9.0485	1.59992	Ssc.4013.1.A1_at	ARGLU1	1	3	Homo sapiens hypothetical protein FLJ10154 (FLJ10154); mRNA
786	0.0046501	0.0254204	0.0047	23.8609	18.7966	1.26943	4.6245	4.2145	1.32869	Ssc.4174.1.S1_at	ARHGAP12	1	2	Homo sapiens Rho GTPase activating protein 12 (ARHGAP12); mRNA
207	0.000328	0.0067704	0.0002	121.629	172.693	0.704307	6.973	7.3565	0.766576	Ssc.1230.1.A1_at	ARHGDIB	1	2	Homo sapiens Rho GDP dissociation inhibitor (GDI) beta (ARHGDIB); mRNA
931	0.0070642	0.032597	0.0059	128.39	91.1833	1.40804	7.181	6.6415	1.45347	Ssc.25768.1.S1_at	ARMC1	1	3	Homo sapiens armadillo repeat containing 1 (ARMC1); mRNA gb|BC011607.2| Homo sapiens armadillo repeat containing 1; mRNA (cDNA clone MGC:956 IMAGE:3138505); complete cds
670	0.003283	0.0210101	0.0028	75.5039	52.4322	1.44003	6.286	5.871	1.3333	Ssc.19613.2.S1_at	ARMC6	2	3	Homo sapiens armadillo repeat containing 6 (ARMC6); mRNA
915	0.0067522	0.0317243	0.0055	266.57	205.894	1.29469	8.0405	7.878	1.11922	Ssc.19613.3.A1_at	ARMC6	2	3	Homo sapiens armadillo repeat containing 6 (ARMC6); mRNA
672	0.0032842	0.0210101	0.0039	118.105	88.2071	1.33895	7.021	6.553	1.38319	Ssc.25227.1.S1_at	ARNTL	1	2	Homo sapiens aryl hydrocarbon receptor nuclear translocator-like (ARNTL); transcript variant 1; mRNA
573	0.002207	0.0165583	0.0034	40.5278	51.2039	0.791498	5.293	5.7685	0.719217	Ssc.24892.1.S1_at	ARPC4	1	2	Homo sapiens actin related protein 2/3 complex; subunit 4; 20kDa (ARPC4); transcript variant 3; mRNA
41	1.81e-05	0.0018979	< 1e-07	135.261	76.1066	1.77726	7.077	6.319	1.69114	Ssc.25199.1.S1_at	ASPH	1	3	Homo sapiens aspartate beta-hydroxylase (ASPH); transcript variant 2; mRNA
848	0.0055955	0.0283643	0.0051	19.619	15.0201	1.30618	4.191	3.9415	1.1888	Ssc.10762.2.A1_at	ATF1	1	2	Homo sapiens activating transcription factor 1 (ATF1); mRNA
189	0.0002789	0.0063439	0.0002	111.314	155.092	0.71773	6.7245	7.3255	0.659297	Ssc.30284.1.A1_at	ATF7IP	1	2	Homo sapiens activating transcription factor 7 interacting protein (ATF7IP); mRNA
1021	0.0090856	0.0382556	0.0064	202.395	155.995	1.29744	7.7175	7.2935	1.34164	Ssc.1340.1.A1_at	ATP13A3	1	2	Homo sapiens ATPase type 13A3 (ATP13A3); mRNA
766	0.0044288	0.0248556	0.0046	240.791	161.332	1.49251	7.879	7.278	1.51677	Ssc.16126.1.S1_at	ATP1A2	2	3	Homo sapiens ATPase; Na+/K+ transporting; alpha 2 (+) polypeptide (ATP1A2); mRNA
828	0.0053505	0.02778	0.0051	4125.87	3125.92	1.31989	12.1705	11.582	1.50368	Ssc.14403.1.S1_at	ATP1A2	2	3	Homo sapiens ATPase; Na+/K+ transporting; alpha 2 (+) polypeptide (ATP1A2); mRNA
484	0.0016162	0.0143555	0.0021	243.905	187.666	1.29967	8.0285	7.578	1.36651	Ssc.12622.1.A1_a_at	AUH	1	2	Homo sapiens AU RNA binding protein/enoyl-Coenzyme A hydratase (AUH); nuclear gene encoding mitochondrial protein; mRNA emb|X79888.1|HSAUHMR H.sapiens AUH mRNA
190	0.0002812	0.0063625	0.0001	46.1889	31.5082	1.46593	5.489	4.8995	1.50473	Ssc.5848.2.S1_a_at	B4GALT5	2	3	Homo sapiens UDP-Gal:betaGlcNAc beta 1;4- galactosyltransferase; polypeptide 5 (B4GALT5); mRNA
222	0.0003704	0.0071541	0.0005	142.239	89.1364	1.59574	7.331	6.588	1.67365	Ssc.16963.1.S1_at	B4GALT5	2	3	Homo sapiens UDP-Gal:betaGlcNAc beta 1;4- galactosyltransferase; polypeptide 5 (B4GALT5); mRNA
196	0.0003012	0.0065838	0.0002	18.0152	13.3283	1.35165	4.231	3.515	1.64262	Ssc.15249.1.S1_at	BBS4	1	2	Bardet-Biedl syndrome 4 protein. [Source:Uniprot/SWISSPROT;Acc:Q96RK4]
631	0.0028192	0.0192072	0.0025	880.562	631.533	1.39432	9.931	9.4255	1.41962	Ssc.10944.1.A1_at	BCLAF1	1	2	Homo sapiens BCL2-associated transcription factor 1 (BCLAF1); transcript variant 1; mRNA
844	0.0055155	0.0280938	0.004	362.968	253.709	1.43065	8.56	8.208	1.27633	Ssc.16110.1.A1_at	BIRC3	1	2	Sus scrofa putative inhibitor of apoptosis (PIAP); mRNA gb|U79142.1|SSU79142 Sus scrofa putative inhibitor of apoptosis (PIAP) mRNA; complete cds
57	3.84e-05	0.0028517	0.0002	27.4967	17.7114	1.55249	4.6675	4.148	1.43346	Ssc.16679.1.S1_at	BMP1	1	2	Homo sapiens bone morphogenetic protein 1 (BMP1); transcript variant BMP1-3; mRNA
78	5.88e-05	0.0032408	< 1e-07	453.595	331.908	1.36663	8.809	8.393	1.33422	Ssc.1179.1.S1_at	BMP5	1	6	Sus scrofa FKBP1A-like (LOC654323); mRNA gb|AY820760.1| Sus scrofa FKBP1A-like mRNA; complete cds
227	0.0003786	0.0071631	0.0006	45.5448	33.6956	1.35165	5.4525	5.0175	1.35191	Ssc.1075.1.A1_at	C10orf65	1	3	Homo sapiens chromosome 10 open reading frame 65 (C10orf65); mRNA gb|BC045550.1| Homo sapiens chromosome 10 open reading frame 65; mRNA (cDNA clone MGC:57219 IMAGE:5274464); complete cds
662	0.0031955	0.0207174	0.0018	8.60812	5.53966	1.55391	2.88	2.258	1.53901	Ssc.26079.1.S1_at	C10orf91	1	2	Homo sapiens chromosome 10 open reading frame 91 (C10orf91); mRNA
706	0.0036365	0.0221435	0.0033	353.609	270.427	1.30759	8.505	8.0985	1.32547	Ssc.2514.1.S1_at	C11orf31	1	2	Homo sapiens chromosome 11 open reading frame 31 (C11orf31); mRNA
290	0.000587	0.0087018	0.0006	240.285	184.1	1.30519	7.87	7.4545	1.33376	Ssc.3995.1.S1_at	C12orf30	1	2	Homo sapiens chromosome 12 open reading frame 30 (C12orf30); mRNA
515	0.0017851	0.0149013	0.0018	31.1601	40.904	0.761785	4.984	5.256	0.828171	Ssc.7937.1.A1_at	C14orf111	2	6	PREDICTED: Homo sapiens similar to Protein C14orf111 (LOC732326); mRNA
692	0.0034973	0.0216997	0.0037	39.2681	30.4166	1.29101	5.289	4.9225	1.28922	Ssc.17920.1.A1_at	C15orf17	1	3	Homo sapiens chromosome 15 open reading frame 17 (C15orf17); mRNA gb|BC015637.2| Homo sapiens chromosome 15 open reading frame 17; mRNA (cDNA clone MGC:23275 IMAGE:4636850); complete cds
559	0.0021228	0.016308	0.0022	109.404	60.0306	1.82247	7.0915	5.99	2.14578	Ssc.10145.1.S1_at	C1orf63	1	2	Homo sapiens chromosome 1 open reading frame 63 (C1orf63); mRNA
271	0.0005254	0.0082566	0.0003	91.1719	68.451	1.33193	6.608	6.1445	1.37888	Ssc.3560.1.S1_at	C20orf27	1	2	Homo sapiens chromosome 20 open reading frame 27 (C20orf27); mRNA
306	0.000646	0.0090757	0.0006	63.7679	30.0911	2.11917	6.462	4.5155	3.85438	Ssc.7449.1.A1_at	C21orf66	2	3	Homo sapiens chromosome 21 open reading frame 66 (C21orf66); transcript variant 1; mRNA
469	0.001524	0.0139695	0.0014	39.1441	23.7673	1.64698	5.359	4.6285	1.65921	Ssc.13545.1.A1_at	C21orf66	2	3	Homo sapiens chromosome 21 open reading frame 66 (C21orf66); transcript variant 1; mRNA
441	0.0013335	0.0129874	0.0007	9.61504	12.5222	0.767841	3.161	3.486	0.798298	Ssc.20917.1.S1_at	C5orf13	1	2	Homo sapiens chromosome 5 open reading frame 13 (C5orf13); mRNA gb|U30521.1|HSU30521 Human P311 HUM (3.1) mRNA; complete cds
562	0.0021371	0.016308	0.0023	119.757	67.5204	1.77364	7.2315	6.168	2.09	Ssc.5352.1.A1_at	C6ORF106	1	3	Homo sapiens chromosome 6 open reading frame 106 (C6orf106); transcript variant 1; mRNA
399	0.0011239	0.0121094	0.0012	76.2808	47.0673	1.62068	6.2545	5.713	1.45549	Ssc.13156.1.A1_at	C8orf4	1	2	Homo sapiens chromosome 8 open reading frame 4 (C8orf4); mRNA
445	0.0013495	0.0129874	0.0009	189.232	138.943	1.36194	7.5745	7.1095	1.38032	Ssc.24025.1.A1_at	C8orf40	1	3	Homo sapiens chromosome 8 open reading frame 40 (C8orf40); mRNA gb|BC013035.2| Homo sapiens chromosome 8 open reading frame 40; mRNA (cDNA clone MGC:4729 IMAGE:3535608); complete cds
9	1.8e-06	0.0008598	0.0001	66.8991	47.0285	1.42252	6.0655	5.504	1.4758	Ssc.18270.1.S1_at	CACNG8	1	2	Sus scrofa FKBP1A-like (LOC654323); mRNA gb|AY820760.1| Sus scrofa FKBP1A-like mRNA; complete cds
188	0.0002762	0.0063159	< 1e-07	500.039	348.531	1.4347	8.932	8.6755	1.19458	Ssc.10299.2.S1_at	CACYBP	1	2	Homo sapiens calcyclin binding protein (CACYBP); transcript variant 1; mRNA
630	0.0028163	0.0192072	0.0015	299.043	231.085	1.29408	8.279	7.922	1.28076	Ssc.235.1.S1_a_at	CAST	1	3	Homo sapiens calpastatin (CAST); transcript variant 10; mRNA
1044	0.0096896	0.0399	0.0075	51.2751	30.564	1.67763	6.0315	4.6375	2.62806	Ssc.24958.1.A1_at	CAV1	1	3	Sus scrofa FKBP1A-like (LOC654323); mRNA gb|AY820760.1| Sus scrofa FKBP1A-like mRNA; complete cds
498	0.0016896	0.0145462	0.0015	24.0597	13.1995	1.82278	5.092	3.2835	3.50278	Ssc.5201.1.A1_at	CCDC131	1	2	Homo sapiens coiled-coil domain containing 131 (CCDC131); mRNA
687	0.0034336	0.0214862	0.0035	22.1165	29.4227	0.751684	4.4	4.9395	0.688009	Ssc.12887.1.A1_at	CCDC90B	1	2	Homo sapiens coiled-coil domain containing 90B (CCDC90B); mRNA
58	3.93e-05	0.0028517	< 1e-07	105.065	72.8642	1.44193	6.781	6.1985	1.49744	Ssc.18505.1.A1_at	CCDC93	1	2	Homo sapiens coiled-coil domain containing 93 (CCDC93); mRNA
349	0.0008388	0.0103324	0.0007	140.582	75.9806	1.85024	7.4645	5.971	2.81571	Ssc.2392.1.A1_at	CCNL1	1	4	Homo sapiens cyclin L1 (CCNL1); mRNA
613	0.0026666	0.0186761	0.0026	91.6065	63.1989	1.4495	6.689	5.708	1.97383	Ssc.25201.1.A1_at	CCNT2	3	4	Homo sapiens cyclin T2 (CCNT2); transcript variant b; mRNA
905	0.0065849	0.0312801	0.0064	37.3484	25.7254	1.45181	5.206	4.729	1.39185	Ssc.14409.1.A1_at	CCNT2	3	4	Homo sapiens cyclin T2 (CCNT2); transcript variant b; mRNA
531	0.0018741	0.0151728	0.0023	122.403	156.812	0.780577	6.9805	7.248	0.830758	Ssc.15274.1.S1_a_at	CCS	1	2	Homo sapiens copper chaperone for superoxide dismutase (CCS); mRNA gb|AF002210.1|AF002210 Homo sapiens copper chaperone for superoxide dismutase (CCS) mRNA; complete cds
932	0.0070809	0.032597	0.008	22.7496	17.1229	1.3286	4.16	3.952	1.15509	Ssc.11991.1.A1_at	CD163	1	2	Homo sapiens CD163 molecule (CD163); transcript variant 2; mRNA
847	0.0055832	0.0283379	0.0038	71.6681	54.5489	1.31383	6.2445	5.9665	1.21251	Ssc.30581.1.A1_at	CDC14A	1	3	CDC14 homolog A isoform 1; CDC10 (cell division cycle 10, S. cerevisiae, homolog) [Homo sapiens]. [Source:RefSeq;Acc:NM_003672]
727	0.0039189	0.0231526	0.0032	1030.63	755.504	1.36416	10.1535	9.531	1.53954	Ssc.18220.1.S1_at	CDC37L1	1	2	Homo sapiens cell division cycle 37 homolog (S. cerevisiae)-like 1 (CDC37L1); mRNA
598	0.0024975	0.0179544	0.0027	216.037	289.898	0.745216	7.763	8.245	0.715984	Ssc.21846.1.S1_at	CDC42EP3	1	2	Homo sapiens CDC42 effector protein (Rho GTPase binding) 3 (CDC42EP3); mRNA
520	0.0018293	0.0151133	0.0012	120.568	71.6833	1.68195	7.214	6.352	1.81756	Ssc.21829.1.S1_at	CEP290	1	4	Homo sapiens centrosomal protein 290kDa (CEP290); mRNA
299	0.00062	0.0088889	0.0003	93.6851	59.8762	1.56465	6.6565	6.0095	1.56591	Ssc.19354.1.S1_at	CHCHD4	1	2	Homo sapiens coiled-coil-helix-coiled-coil-helix domain containing 4 (CHCHD4); transcript variant 1; mRNA
877	0.0060155	0.0294876	0.005	244.369	161.098	1.5169	8.153	7.1185	2.0484	Ssc.8872.3.S1_a_at	CHD2	1	3	Homo sapiens chromodomain helicase DNA binding protein 2 (CHD2); transcript variant 1; mRNA
974	0.0080554	0.0355546	0.008	80.0871	51.6294	1.55119	6.335	5.7445	1.50577	Ssc.22391.1.S1_at	CHORDC1	1	2	Homo sapiens cysteine and histidine-rich domain (CHORD)-containing 1 (CHORDC1); mRNA gb|AF192466.1|AF192466 Homo sapiens CHORD containing protein-1 (CHP1) mRNA; complete cds
481	0.0016059	0.0143211	0.0021	298.936	221.648	1.3487	8.2355	7.817	1.33654	Ssc.11310.2.A1_at	CHRDL1	1	2	Rattus norvegicus kohjirin (Chrdl1); mRNA dbj|AB080636.1| Rattus norvegicus kjr mRNA for Kohjirin; complete cds
666	0.0032589	0.0210101	0.0036	1112.49	842.746	1.32008	10.08	9.7125	1.29012	Ssc.14477.1.S1_at	CILP	1	2	Homo sapiens cartilage intermediate layer protein; nucleotide pyrophosphohydrolase (CILP); mRNA
216	0.0003539	0.0070184	0.0001	30.9768	42.4397	0.729901	5.059	5.4705	0.751841	Ssc.3107.2.A1_at	CLEC14A	1	2	Homo sapiens C-type lectin domain family 14; member A (CLEC14A); mRNA
46	2.46e-05	0.002299	0.0001	1693.14	1188.95	1.42406	10.8055	10.209	1.51204	Ssc.30898.1.S1_at	CLIP1	2	3	Homo sapiens CAP-GLY domain containing linker protein 1 (CLIP1); transcript variant 2; mRNA
297	0.0006118	0.0088557	0.0003	426.13	303.673	1.40325	8.7105	8.2225	1.4025	Ssc.21890.1.S1_at	CLIP1	2	3	Homo sapiens CAP-GLY domain containing linker protein 1 (CLIP1); transcript variant 2; mRNA
658	0.0031577	0.0206306	0.0032	276.751	196.881	1.40568	8.01	7.635	1.29684	Ssc.3895.1.A1_at	CNTLN	1	2	Homo sapiens chromosome 9 open reading frame 39 (C9orf39); mRNA
1055	0.0098579	0.0401698	0.0098	43.69	34.903	1.25175	5.5575	5.068	1.40396	Ssc.2241.1.A1_at	COG3	1	3	Homo sapiens component of oligomeric golgi complex 3 (COG3); mRNA
668	0.0032759	0.0210101	0.0024	114.685	82.4558	1.39086	6.9485	6.493	1.37126	Ssc.15595.1.S1_at	COG6	1	2	Bos taurus component of oligomeric golgi complex 6 (COG6); mRNA gb|BC102837.1| Bos taurus component of oligomeric golgi complex 6; mRNA (cDNA clone MGC:127384 IMAGE:7953850); complete cds
732	0.0040092	0.0235458	0.0047	899.143	702.546	1.27984	9.8955	9.3665	1.44293	Ssc.4345.1.S1_at	COL4A1	1	4	Homo sapiens collagen; type IV; alpha 1 (COL4A1); mRNA
42	1.97e-05	0.0019795	0.0001	110.048	60.7153	1.81252	6.964	5.8665	2.13984	Ssc.12617.1.S1_at	COL5A3	1	3	Homo sapiens collagen; type V; alpha 3 (COL5A3); mRNA
259	0.0004939	0.008198	0.0002	31.5963	22.5744	1.39965	4.9885	4.447	1.45549	Ssc.8038.2.A1_at	CPEB4	2	7	Homo sapiens cytoplasmic polyadenylation element binding protein 4 (CPEB4); mRNA emb|BX538213.1|HSM806444 Homo sapiens mRNA; cDNA DKFZp686F1544 (from clone DKFZp686F1544); complete cds
519	0.001829	0.0151133	0.0021	944.701	685.58	1.37796	9.9515	9.4	1.46561	Ssc.8038.1.A1_at	CPEB4	2	7	Homo sapiens cytoplasmic polyadenylation element binding protein 4 (CPEB4); mRNA emb|BX538213.1|HSM806444 Homo sapiens mRNA; cDNA DKFZp686F1544 (from clone DKFZp686F1544); complete cds
779	0.0045598	0.0251638	0.0048	41.9294	28.9925	1.44622	5.539	4.674	1.82134	Ssc.13572.1.A1_at	CPN1	1	2	Homo sapiens carboxypeptidase N; polypeptide 1 (CPN1); mRNA
55	3.65e-05	0.0028481	0.0001	49.7715	75.2744	0.661201	5.7435	6.2075	0.724973	Ssc.5428.1.A1_at	CPNE2	1	2	Homo sapiens copine II (CPNE2); mRNA
229	0.0003843	0.0071962	0.0006	191.242	93.6906	2.04121	7.9575	6.592	2.57666	Ssc.10495.1.A1_at	CREBZF	2	3	Homo sapiens CREB/ATF bZIP transcription factor (CREBZF); mRNA
783	0.0046162	0.025311	0.0042	150.081	104.545	1.43557	7.5005	6.6875	1.75686	Ssc.9503.1.A1_at	CREBZF	2	3	Homo sapiens CREB/ATF bZIP transcription factor (CREBZF); mRNA
876	0.0060146	0.0294876	0.0045	141.876	91.955	1.54289	7.504	6.219	2.43682	Ssc.3340.1.A1_at	CROP	1	2	Homo sapiens cisplatin resistance-associated overexpressed protein (CROP); transcript variant 1; mRNA
650	0.0030521	0.0201861	0.0034	285.437	357.807	0.797741	8.0875	8.518	0.742005	Ssc.14106.1.A1_at	CRP	1	8	Sus scrofa C-reactive protein (CRP); mRNA dbj|AB005545.1| Sus scrofa mRNA for C-reactive protein; complete cds
1003	0.0087682	0.0375402	0.0085	92.2598	63.0847	1.46247	6.6555	6.0395	1.53262	Ssc.18202.1.S1_at	CSNK2A1	1	4	Homo sapiens casein kinase 2; alpha 1 polypeptide (CSNK2A1); transcript variant 2; mRNA
120	0.0001378	0.0049314	< 1e-07	25.7698	36.9217	0.697958	4.8205	5.1385	0.802181	Ssc.4984.1.S1_at	CXCL14	1	2	Homo sapiens chemokine (C-X-C motif) ligand 14 (CXCL14); mRNA
958	0.0075885	0.0340532	0.0085	187.116	86.2366	2.1698	7.9345	6.8815	2.07484	Ssc.4871.1.S1_at	CXCL2	2	4	Homo sapiens chemokine (C-X-C motif) ligand 2 (CXCL2); mRNA
962	0.007683	0.0342778	0.0083	20.7915	12.7301	1.63326	4.2435	3.4105	1.78139	Ssc.19692.1.S1_at	CXCL2	2	4	Homo sapiens chemokine (C-X-C motif) ligand 2 (CXCL2); mRNA
574	0.002221	0.0166343	0.002	6766.91	5223.95	1.29536	12.8525	12.351	1.41568	Ssc.6694.1.S1_at	CYCS	1	4	Homo sapiens cytochrome c; somatic (CYCS); nuclear gene encoding mitochondrial protein; mRNA
88	8.23e-05	0.0039503	0.0001	76.2889	44.0712	1.73104	6.391	5.7045	1.60937	Ssc.8767.1.A1_at	CYP1B1	1	2	Homo sapiens cytochrome P450; family 1; subfamily B; polypeptide 1 (CYP1B1); mRNA
244	0.0004333	0.0076342	0.0003	203.536	118.139	1.72285	7.7065	6.712	1.99239	Ssc.27630.1.S1_at	CYP24A1	1	2	Sus scrofa 25-hydroxyvitamin D3-24-hydroxylase (CYP24A1); mRNA gb|AF245504.1|AF245504 Sus scrofa 25-hydroxyvitamin D3-24-hydroxylase mRNA; complete cds
930	0.0070499	0.0325887	0.0065	175.203	130.506	1.34249	7.442	7.0105	1.34864	Ssc.6363.1.A1_at	DAAM1	1	3	Mus musculus dishevelled associated activator of morphogenesis 1 (Daam1); transcript variant 1; mRNA
758	0.0043986	0.0248556	0.0039	1154.56	893.446	1.29226	10.266	9.944	1.25006	Ssc.10996.1.A1_at	DDX17	1	4	Homo sapiens DEAD (Asp-Glu-Ala-Asp) box polypeptide 17 (DDX17); transcript variant 4; mRNA
52	3.02e-05	0.0024967	< 1e-07	668.788	432.373	1.54679	9.3675	8.732	1.55348	Ssc.20522.1.S1_at	DDX21	1	2	Homo sapiens DEAD (Asp-Glu-Ala-Asp) box polypeptide 21 (DDX21); mRNA
134	0.0001615	0.0051811	0.0002	133.817	87.034	1.53752	7.076	6.4125	1.58392	Ssc.20429.1.S1_at	DDX42	1	2	Homo sapiens DEAD (Asp-Glu-Ala-Asp) box polypeptide 42 (DDX42); transcript variant 2; mRNA
132	0.0001527	0.0049732	0.0002	333.881	436.081	0.765639	8.4825	8.815	0.794159	Ssc.21972.1.A1_at	DGKG	1	4	PREDICTED: Bos taurus similar to T-complex 11 (mouse) like 2 (LOC541012); mRNA
681	0.0033999	0.0214521	0.0036	1216.4	973.005	1.25015	10.337	9.8195	1.43147	Ssc.16544.1.S1_at	DHX9	1	2	Homo sapiens DEAH (Asp-Glu-Ala-His) box polypeptide 9 (DHX9); mRNA
102	0.000105	0.0044254	< 1e-07	2134.78	1200.35	1.77846	10.9025	10.3015	1.51677	Ssc.8473.1.S1_at	DNAJA1	2	3	Homo sapiens DnaJ (Hsp40) homolog; subfamily A; member 1 (DNAJA1); mRNA
177	0.0002545	0.0061483	0.0001	624.529	392.784	1.59	9.324	8.606	1.6449	Ssc.8473.1.S2_at	DNAJA1	2	3	Homo sapiens DnaJ (Hsp40) homolog; subfamily A; member 1 (DNAJA1); mRNA
1010	0.0088896	0.037838	0.0072	60.1501	45.4196	1.32432	6.044	5.6125	1.34864	Ssc.6804.1.S1_at	DNM3	1	2	Homo sapiens dynamin 3 (DNM3); mRNA
477	0.0015661	0.0141146	0.0013	108.583	78.93	1.37568	6.84	6.159	1.60325	Ssc.27506.1.S1_at	DONSON	2	8	Homo sapiens downstream neighbor of SON (DONSON); mRNA
820	0.0052281	0.0274093	0.0051	181.231	141.527	1.28054	7.5445	7.2135	1.25788	Ssc.21755.1.A1_at	EDEM3	1	3	Homo sapiens ER degradation enhancer; mannosidase alpha-like 3 (EDEM3); mRNA gb|AF288393.1|AF288393 Homo sapiens C1orf22 mRNA; complete cds
784	0.0046203	0.025311	0.0038	47.5743	36.0686	1.31899	5.534	5.3645	1.12467	Ssc.23854.1.S1_at	EEA1	2	6	Homo sapiens early endosome antigen 1 (EEA1); mRNA
1029	0.0094204	0.0393569	0.0091	32.0049	24.3324	1.31532	4.9665	4.507	1.37507	Ssc.4155.1.S1_at	EEA1	2	6	Homo sapiens early endosome antigen 1 (EEA1); mRNA
538	0.0019461	0.0155507	0.0018	35.7397	22.1355	1.61459	5.197	4.441	1.6888	Ssc.2112.1.S1_at	EFHC2	1	2	EF-hand domain (C-terminal) containing 2 [Homo sapiens]. [Source:RefSeq;Acc:NM_025184]
686	0.0034296	0.0214862	0.0031	845.099	535.591	1.57788	9.9215	8.937	1.97863	Ssc.26799.1.S1_at	EIF1AY	1	3	Homo sapiens eukaryotic translation initiation factor 1A; Y-linked (EIF1AY); mRNA
351	0.0008449	0.0103482	0.0005	423.389	270.865	1.5631	8.677	8.132	1.45902	Ssc.22107.2.A1_at	EIF4E	1	2	Homo sapiens eukaryotic translation initiation factor 4E (EIF4E); mRNA
200	0.0003139	0.0067473	0.0001	3791.83	2616.83	1.44902	12.076	11.4165	1.57954	Ssc.21087.1.S1_at	EIF5	1	4	Homo sapiens eukaryotic translation initiation factor 5 (EIF5); transcript variant 2; mRNA
243	0.000433	0.0076342	0.0002	252.206	128.971	1.95553	8.289	7.1275	2.2369	Ssc.28441.1.S1_at	EIF5B	1	2	Homo sapiens eukaryotic translation initiation factor 5B (EIF5B); mRNA
414	0.0012238	0.0126981	0.0006	459.491	310.232	1.48112	8.8595	8.2625	1.51257	Ssc.17766.1.A1_at	ENAH	1	6	Homo sapiens enabled homolog (Drosophila) (ENAH); transcript variant 2; mRNA
384	0.0010155	0.0113196	0.0009	10.3827	14.474	0.717336	3.533	3.641	0.927873	Ssc.5260.1.A1_at	EPAS1	2	3	Homo sapiens endothelial PAS domain protein 1 (EPAS1); mRNA
283	0.0005685	0.008636	0.0004	65.0288	92.9928	0.699288	6.0495	6.575	0.694718	Ssc.8965.1.A1_at	EPAS1	2	3	Homo sapiens endothelial PAS domain protein 1 (EPAS1); mRNA
533	0.0018976	0.0152844	0.0023	224.372	281.112	0.798156	7.917	8.1125	0.87327	Ssc.11954.1.A1_at	EPB41	1	3	Homo sapiens erythrocyte membrane protein band 4.1 (elliptocytosis 1; RH-linked) (EPB41); transcript variant 2; mRNA
320	0.0007172	0.0096351	0.0005	93.4515	48.5927	1.92316	6.9515	5.5915	2.56685	Ssc.26417.1.S1_at	ESF1	3	4	Homo sapiens ESF1; nucleolar pre-rRNA processing protein; homolog (S. cerevisiae) (ESF1); mRNA
525	0.0018539	0.0151666	0.0017	66.6507	42.0993	1.58318	6.267	5.4645	1.74412	Ssc.25832.1.S1_at	ESF1	3	4	Homo sapiens ESF1; nucleolar pre-rRNA processing protein; homolog (S. cerevisiae) (ESF1); mRNA
638	0.0029154	0.0196447	0.003	127.452	80.1704	1.58976	7.3395	6.126	2.319	Ssc.24145.1.S1_at	ESF1	3	4	Homo sapiens ESF1; nucleolar pre-rRNA processing protein; homolog (S. cerevisiae) (ESF1); mRNA
159	0.0002301	0.0061483	0.0002	305.359	218.826	1.39544	8.33	7.761	1.48349	Ssc.6657.1.A1_at	ETNK1	1	3	Homo sapiens ethanolamine kinase 1 (ETNK1); transcript variant 1; mRNA
879	0.0060609	0.0296279	0.005	88.8618	66.3346	1.3396	6.6705	5.8045	1.8226	Ssc.8475.1.A1_at	ETV6	2	4	Homo sapiens ets variant gene 6 (TEL oncogene) (ETV6); mRNA
505	0.0017123	0.0145766	0.0013	21.4984	16.5037	1.30264	4.2495	3.884	1.28833	Ssc.4995.2.S1_at	FAM104A	1	2	Homo sapiens family with sequence similarity 104; member A (FAM104A); mRNA dbj|AK027681.1| Homo sapiens cDNA FLJ14775 fis; clone NT2RP4000185
361	0.0009061	0.0107713	0.0011	439.561	324.584	1.35423	8.8595	8.2785	1.49589	Ssc.17293.1.A1_at	FAM160B1	1	2	Homo sapiens KIAA1600 (KIAA1600); mRNA emb|CR933692.1| Homo sapiens mRNA; cDNA DKFZp686D10123 (from clone DKFZp686D10123)
250	0.0004579	0.007874	0.0006	64.8166	33.6496	1.92622	6.4555	4.725	3.31843	Ssc.8664.1.A1_at	FAM31B	1	2	PREDICTED: Mus musculus hypothetical protein LOC100044751 (LOC100044751); mRNA
269	0.0005182	0.0082566	0.0008	37.6365	28.4354	1.32358	5.093	4.868	1.16878	Ssc.3192.1.A1_at	FAM35A	1	2	Sus scrofa follicle stimulating hormone; beta polypeptide (FSHB); mRNA gb|AF134151.1|AF134151 Sus scrofa follitropin beta subunit precursor (FSH-beta) mRNA; complete cds
748	0.0042418	0.024379	0.0033	10.9909	8.66462	1.26848	3.1625	3.0325	1.09429	Ssc.7811.1.A1_at	FAM36A	2	3	Homo sapiens family with sequence similarity 36; member A (FAM36A); mRNA
450	0.0013796	0.0131798	0.0013	105.409	47.5504	2.21678	7.1215	5.353	3.407	Ssc.2993.1.S1_at	FAM36A	2	3	Homo sapiens family with sequence similarity 36; member A (FAM36A); mRNA
398	0.0011084	0.0119724	0.0006	113.218	150.765	0.750956	6.875	7.3395	0.724722	Ssc.19151.1.S1_at	FAM69B	1	2	Homo sapiens family with sequence similarity 69; member B (FAM69B); mRNA gb|BC032097.2| Homo sapiens family with sequence similarity 69; member B; mRNA (cDNA clone MGC:20262 IMAGE:3161575); complete cds
342	0.0008199	0.0102592	0.0014	214.524	86.8284	2.47067	8.0395	6.4115	3.09084	Ssc.18175.1.A1_at	FASN	1	4	Homo sapiens fatty acid synthase (FASN); mRNA
273	0.000526	0.0082566	0.0009	833.07	612.634	1.35982	9.719	9.2605	1.37411	Ssc.16045.2.A1_at	FBN1	1	2	Homo sapiens fibrillin 1 (FBN1); mRNA
451	0.0013835	0.0131877	0.0004	486.526	364.584	1.33447	8.9275	8.524	1.32271	Ssc.2528.1.S1_at	FBXL3	1	2	Homo sapiens F-box and leucine-rich repeat protein 3 (FBXL3); mRNA
782	0.0046114	0.025311	0.0046	35.2237	27.9419	1.26061	5.0195	4.9865	1.02314	Ssc.1696.1.A1_at	FMNL2	1	3	Homo sapiens formin-like 2 (FMNL2); mRNA
946	0.0073968	0.0335816	0.0062	59.6965	40.5967	1.47048	5.937	5.3385	1.51414	Ssc.12416.2.S1_at	FNBP4	1	4	Homo sapiens formin binding protein 4 (FNBP4); mRNA gb|BC037404.1| Homo sapiens formin binding protein 4; mRNA (cDNA clone MGC:36749 IMAGE:5140963); complete cds
267	0.0005163	0.0082566	0.0005	64.9545	91.2846	0.71156	5.9795	6.376	0.759699	Ssc.2463.1.S1_at	FOXJ2	1	2	Homo sapiens forkhead box J2 (FOXJ2); mRNA
737	0.0040618	0.0236929	0.0025	26.7718	38.6295	0.693041	4.945	5.2805	0.792509	Ssc.28425.1.A1_at	FOXN3	1	3	Checkpoint suppressor 1 (Forkhead box protein N3). [Source:Uniprot/SWISSPROT;Acc:O00409]
841	0.0054481	0.0278174	0.0051	22.5921	16.7285	1.35051	4.643	4.169	1.38896	Ssc.22688.1.S1_at	FOXO3	1	4	Forkhead box protein O3A (Forkhead in rhabdomyosarcoma-like 1) (AF6q21 protein). [Source:Uniprot/SWISSPROT;Acc:O43524]
589	0.0023961	0.0174887	0.0033	18.5708	13.6548	1.36002	4.0075	3.853	1.11304	Ssc.4747.1.S1_at	FST	2	3	Homo sapiens follistatin (FST); transcript variant FST317; mRNA
923	0.0069555	0.0323962	0.0058	91.8848	63.3222	1.45107	6.6405	5.9445	1.62001	Ssc.14431.1.S1_at	FTSJ2	1	2	Homo sapiens FtsJ homolog 2 (E. coli) (FTSJ2); mRNA gb|AF093415.1| Homo sapiens cell division protein FtsJ (FJH1) mRNA; complete cds
330	0.0007732	0.0100727	0.0008	18.3099	24.1178	0.759186	4.238	4.443	0.867539	Ssc.25532.1.A1_at	FUSIP1	1	2	FUS interacting serine-arginine rich protein 1 (TLS-associated protein with Ser-Arg repeats) (TLS-associated protein with SR repeats) (TASR) (TLS-associated serine-arginine protein) (TLS-associated SR protein) (40 kDa SR-repressor protein) (SRrp40) (Splicing factor SRp38). [Source:Uniprot/SWISSPROT;Acc:O75494]
602	0.0025318	0.0180801	0.0029	41.5724	31.7782	1.3082	5.169	5.0325	1.09924	Ssc.22588.1.S1_at	GABARAPL1	1	2	Homo sapiens GABA(A) receptor-associated protein like 1 (GABARAPL1); mRNA gb|BC028315.1| Homo sapiens GABA(A) receptor-associated protein like 1; mRNA (cDNA clone MGC:35365 IMAGE:5183078); complete cds
833	0.0053988	0.0278174	0.0048	164.034	123.193	1.33152	7.4805	6.916	1.47887	Ssc.7497.1.A1_at	GABPAP	1	2	Homo sapiens GA binding protein transcription factor; alpha subunit pseudogene (GABPAP) on chromosome 7 gb|AC092634.3| Homo sapiens BAC clone RP11-340I6 from 7; complete sequence
125	0.0001436	0.0049387	< 1e-07	40.3612	24.2515	1.66428	5.476	4.503	1.96292	Ssc.4225.1.A1_at	GART	1	3	Homo sapiens phosphoribosylglycinamide formyltransferase; phosphoribosylglycinamide synthetase; phosphoribosylaminoimidazole synthetase (GART); transcript variant 1; mRNA
742	0.0041494	0.0240408	0.0033	188.163	134.097	1.40319	7.697	7.034	1.58337	Ssc.24693.2.S1_at	GCLM	1	2	Homo sapiens glutamate-cysteine ligase; modifier subunit (GCLM); mRNA
35	1.36e-05	0.001636	0.0001	287.724	200.72	1.43346	8.1585	7.7495	1.32777	Ssc.2851.2.A1_at	GEMIN5	2	4	Homo sapiens gem (nuclear organelle) associated protein 5 (GEMIN5); mRNA gb|AY063750.1| Homo sapiens WD repeat protein Gemin5 mRNA; complete cds
66	4.58e-05	0.0029516	0.0001	140.467	93.4712	1.50279	7.1615	6.6045	1.47121	Ssc.11448.1.A1_at	GEMIN5	2	4	Homo sapiens gem (nuclear organelle) associated protein 5 (GEMIN5); mRNA gb|AY063750.1| Homo sapiens WD repeat protein Gemin5 mRNA; complete cds
960	0.0076581	0.0342778	0.0072	110.833	82.1977	1.34838	6.8585	6.456	1.3218	Ssc.3195.1.S1_at	GIGYF2	1	2	Homo sapiens trinucleotide repeat containing 15 (TNRC15); mRNA gb|AY176045.1| Homo sapiens Grb10 interacting GYF protein 2 mRNA; complete cds
797	0.0048388	0.0261004	0.0047	57.5697	43.4234	1.32577	5.8075	5.417	1.31085	Ssc.1206.1.A1_at	GLRX	1	2	Homo sapiens glutaredoxin (thioltransferase) (GLRX); mRNA gb|AF069668.1|AF069668 Homo sapiens glutaredoxin mRNA; complete cds
172	0.0002496	0.0061483	0.0002	89.2348	50.8174	1.75599	6.602	5.737	1.82134	Ssc.11000.1.S1_at	GMPR2	1	3	Homo sapiens guanosine monophosphate reductase 2 (GMPR2); transcript variant 1; mRNA
603	0.0025573	0.0182231	0.0033	28.4976	36.0986	0.789438	4.8185	5.064	0.843523	Ssc.24643.1.A1_at	GNAQ	1	2	Mus musculus guanine nucleotide binding protein; alpha q polypeptide (Gnaq); mRNA
301	0.0006265	0.0089354	0.0006	3870.08	2638.54	1.46675	12.063	11.466	1.51257	Ssc.6675.1.S1_a_at	GNAS	1	3	Homo sapiens GNAS complex locus (GNAS); transcript variant 2; mRNA
14	3.2e-06	0.0009458	< 1e-07	294.968	195.162	1.5114	8.102	7.6305	1.38655	Ssc.9603.1.S1_at	GNL2	1	2	Homo sapiens guanine nucleotide binding protein-like 2 (nucleolar) (GNL2); mRNA gb|L05425.1|HUMAUANTIG Homo sapiens nucleolar GTPase mRNA; complete cds
363	0.0009153	0.0108399	0.001	347.383	211.01	1.64629	8.5845	7.611	1.9636	Ssc.8514.1.S1_at	GOLGA4	1	2	Homo sapiens golgi autoantigen; golgin subfamily a; 4 (GOLGA4); mRNA
444	0.0013491	0.0129874	0.0014	50.369	36.1636	1.39281	5.4325	5.2155	1.16231	Ssc.18367.1.S1_at	GPATCH4	1	2	Homo sapiens G patch domain containing 4 (GPATCH4); transcript variant 2; mRNA
370	0.0009614	0.0110912	0.0012	70.2382	47.4874	1.47909	6.2095	5.6585	1.4651	Ssc.21229.1.A1_at	GPC6	1	3	Glypican-6 precursor (UNQ369/PRO705). [Source:Uniprot/SWISSPROT;Acc:Q9Y625]
448	0.0013637	0.0130665	0.0009	282.187	424.889	0.664144	8.003	8.6575	0.635296	Ssc.19239.1.S1_at	GPD1	1	2	Homo sapiens glycerol-3-phosphate dehydrogenase 1 (soluble) (GPD1); mRNA gb|BC032234.1| Homo sapiens glycerol-3-phosphate dehydrogenase 1 (soluble); mRNA (cDNA clone MGC:34464 IMAGE:5229925); complete cds
307	0.0006601	0.0091882	0.0006	55.5629	39.2387	1.41602	5.7295	5.546	1.13564	Ssc.14334.1.S1_at	GPM6B	1	2	Homo sapiens glycoprotein M6B (GPM6B); transcript variant 1; mRNA
518	0.001821	0.0151129	0.0017	180.267	257.3	0.700609	7.4425	7.8965	0.730016	Ssc.5105.2.S1_a_at	GPRC5B	1	2	Homo sapiens G protein-coupled receptor; family C; group 5; member B (GPRC5B); mRNA gb|AF181862.1|AF181862 Homo sapiens G protein-coupled receptor mRNA; complete cds
85	7.38e-05	0.0037325	0.0001	24.102	35.5409	0.678149	4.646	5.0735	0.743549	Ssc.4105.1.S1_at	GPRC5C	1	3	Homo sapiens G protein-coupled receptor; family C; group 5; member C (GPRC5C); transcript variant 1; mRNA
233	0.0004008	0.0073818	0.0005	3470.69	2420.19	1.43406	11.81	11.216	1.50943	Ssc.14246.1.S1_at	GSN	1	4	Homo sapiens gelsolin (amyloidosis; Finnish type) (GSN); transcript variant 1; mRNA
527	0.0018619	0.0151728	0.0018	47.8893	65.7641	0.728198	5.4925	6.0035	0.701736	Ssc.18585.1.S1_at	GUSB	1	2	Homo sapiens glucuronidase; beta (GUSB); mRNA
747	0.004234	0.0243668	0.0032	1284.19	2040.9	0.629226	10.3695	11.2255	0.552482	Ssc.8925.1.S1_at	HBA1	1	2	Homo sapiens hemoglobin; alpha 1 (HBA1); mRNA
1013	0.0089927	0.0381246	0.0081	15.087	22.6726	0.665428	3.8485	3.903	0.962928	Ssc.210.6.S1_x_at	hCG_1998957	1	3	PREDICTED: Homo sapiens similar to HLA class II histocompatibility antigen; DRB1-9 beta chain precursor (MHC class I antigen DRB1*9) (DR-9) (DR9) (LOC731247); mRNA
906	0.0065963	0.0312997	0.006	33.7893	26.4211	1.27888	5.1335	4.67	1.37888	Ssc.31087.1.A1_at	HISPPD1	1	4	Homo sapiens histidine acid phosphatase domain containing 1 (HISPPD1); mRNA gb|BC024591.1| Homo sapiens histidine acid phosphatase domain containing 1; mRNA (cDNA clone MGC:9255 IMAGE:3913521); complete cds
790	0.004747	0.0258255	0.0047	30.1777	45.2402	0.667054	5.0405	5.397	0.781057	Ssc.13780.7.S1_at	HLA-A	1	2	Homo sapiens major histocompatibility complex; class I; A (HLA-A); mRNA
241	0.0004195	0.0074831	0.0003	131.986	205.391	0.642608	7.104	7.5325	0.743034	Ssc.11063.1.S1_at	HLA-DQB1	1	6	Homo sapiens major histocompatibility complex; class II; DQ beta 1 (HLA-DQB1); mRNA
625	0.0027784	0.0191109	0.0032	55.9971	118.3	0.473347	6.139	7.0745	0.522861	Ssc.210.7.S1_x_at	HLA-DRB1	3	6	Homo sapiens major histocompatibility complex; class II; DR beta 1 (HLA-DRB1); mRNA emb|X03069.1|HSHLDR1B Human mRNA for HLA-D class II antigen DR1 beta chain
547	0.0020146	0.0158161	0.0021	376.291	265.188	1.41896	8.755	8.019	1.66555	Ssc.13368.1.A1_at	HNRNPA3P1	1	2	Homo sapiens heterogeneous nuclear ribonucleoprotein A3 (HNRPA3); mRNA
466	0.0015039	0.013874	0.0015	3050.43	2182.99	1.39736	11.6925	11.065	1.54489	Ssc.13767.1.A1_at	HNRNPH1	1	2	Homo sapiens heterogeneous nuclear ribonucleoprotein H1 (H) (HNRPH1); mRNA gb|L22009.1|HUM49KDA Human hnRNP H mRNA; complete cds
643	0.002993	0.0200107	0.0015	207.478	148.16	1.40036	7.792	7.2025	1.50473	Ssc.10538.1.A1_at	HNRNPM	1	2	Homo sapiens heterogeneous nuclear ribonucleoprotein M (HNRPM); transcript variant 2; mRNA
988	0.0084563	0.0367909	0.0078	1338.84	1059.92	1.26316	10.3455	10.143	1.15069	Ssc.5560.1.S1_at	HOMER2	1	3	Homo sapiens homer homolog 2 (Drosophila) (HOMER2); transcript variant 4; mRNA
979	0.0081505	0.0357906	0.0089	36.1999	49.2416	0.735147	5.3515	5.655	0.810284	Ssc.20706.1.S1_at	HOXB6	1	2	Homo sapiens homeobox B6 (HOXB6); mRNA
459	0.0014449	0.013533	0.0013	17.8972	25.6332	0.698206	4.263	4.611	0.785673	Ssc.5123.1.A1_at	HR	1	3	Homo sapiens hairless homolog (mouse) (HR); transcript variant 1; mRNA
571	0.0021966	0.016538	0.0022	140.21	108.564	1.2915	7.1695	6.861	1.23842	Ssc.10401.1.A1_at	HSBP1	1	3	Homo sapiens heat shock factor binding protein 1 (HSBP1); mRNA
72	5.47e-05	0.0031489	< 1e-07	2574.7	1656.21	1.55457	11.284	10.547	1.66671	Ssc.12191.1.A1_at	HSP90AA1	1	3	Homo sapiens heat shock protein 90kDa alpha (cytosolic); class A member 1 (HSP90AA1); transcript variant 1; mRNA emb|AJ890082.1| Homo sapiens mRNA for Heat shock protein HSP 90-alpha 2 (HSPCA gene)
50	2.95e-05	0.0024951	0.0001	301.277	199.91	1.50706	8.164	7.785	1.30044	Ssc.3313.1.S1_at	HSPA4	2	3	Homo sapiens heat shock 70kDa protein 4 (HSPA4); mRNA
109	0.0001218	0.0047558	0.0001	622.575	407.468	1.52791	9.133	8.732	1.32042	Ssc.17309.1.S1_at	HSPA4	2	3	Homo sapiens heat shock 70kDa protein 4 (HSPA4); mRNA
421	0.0012835	0.0129874	0.0008	257.262	200.888	1.28062	7.98	7.5365	1.3599	Ssc.16936.2.S1_a_at	HSPC111	1	2	Homo sapiens hypothetical protein HSPC111 (HSPC111); mRNA gb|BC040106.1| Homo sapiens hypothetical protein HSPC111; mRNA (cDNA clone MGC:48665 IMAGE:6066208); complete cds
725	0.0038953	0.0230978	0.0036	65.057	39.1972	1.65974	6.233	5.447	1.72429	Ssc.7539.1.A1_at	HTRA2	1	2	Homo sapiens HtrA serine peptidase 2 (HTRA2); nuclear gene encoding mitochondrial protein; transcript variant 1; mRNA
1052	0.0098417	0.0401698	0.0087	145.596	117.421	1.23995	7.1735	6.803	1.2928	Ssc.21153.1.S1_at	ICMT	1	2	Homo sapiens isoprenylcysteine carboxyl methyltransferase (ICMT); mRNA
409	0.0012044	0.0126104	0.001	142.844	205.419	0.695377	6.9675	7.8045	0.559806	Ssc.11098.1.S1_at	IFITM3	1	2	Homo sapiens interferon induced transmembrane protein 3 (1-8U) (IFITM3); mRNA
934	0.0070881	0.032597	0.0061	19.5451	16.008	1.22096	4.0985	4.094	1.00312	Ssc.5136.1.S1_at	IFT20	1	2	Homo sapiens intraflagellar transport 20 homolog (Chlamydomonas) (IFT20); mRNA gb|BC002640.2| Homo sapiens intraflagellar transport 20 homolog (Chlamydomonas); mRNA (cDNA clone MGC:4279 IMAGE:3609552); complete cds
796	0.0048378	0.0261004	0.0047	34.0416	24.489	1.39008	5.0945	4.555	1.45347	Ssc.20175.1.S1_at	IGF1R	1	3	Homo sapiens insulin-like growth factor 1 receptor (IGF1R); mRNA
312	0.0006764	0.00932	0.0004	964.873	1436.47	0.671698	9.9725	10.535	0.677128	Ssc.3298.1.A1_at	IGFBP5	1	2	Homo sapiens insulin-like growth factor binding protein 5 (IGFBP5); mRNA
393	0.001086	0.0118797	0.0007	195.953	133.733	1.46525	7.693	7.209	1.39862	Ssc.28973.1.S1_at	INSIG2	1	2	Homo sapiens insulin induced gene 2 (INSIG2); mRNA
750	0.0043239	0.0247846	0.0035	26.6786	34.3426	0.776836	4.642	5.077	0.739694	Ssc.7825.1.A1_at	IPO9	1	2	Sus scrofa fucosyltransferase 2 (secretor status included) (FUT2); mRNA gb|AF136895.1|AF136895 Sus scrofa alpha-1;2-fucosyltransferase (FUT2) mRNA; complete cds
627	0.00281	0.0192072	0.0023	916.886	1296.02	0.707465	9.8815	10.3085	0.743807	Ssc.7304.2.A1_at	IRS1	1	2	Homo sapiens insulin receptor substrate 1 (IRS1); mRNA gb|S62539.1| insulin receptor substrate-1 [human; skeletal muscle; mRNA; 5828 nt]
381	0.0010039	0.0113196	0.0013	749.636	575.855	1.30178	9.6455	9.242	1.32271	Ssc.24696.1.S1_at	IRS2	1	2	Homo sapiens insulin receptor substrate 2 (IRS2); mRNA
501	0.0016952	0.0145462	0.0021	489.899	378.892	1.29298	9.022	8.629	1.31312	Ssc.24696.2.S1_at	ISCU	1	2	Homo sapiens iron-sulfur cluster scaffold homolog (E. coli) (ISCU); nuclear gene encoding mitochondrial protein; transcript variant 2; mRNA
170	0.0002473	0.0061483	0.0003	71.8275	53.2278	1.34944	6.151	5.725	1.3435	Ssc.21930.1.S1_a_at	ISOC2	1	2	Homo sapiens isochorismatase domain containing 2 (ISOC2); mRNA dbj|AK027122.1| Homo sapiens cDNA: FLJ23469 fis; clone HSI11914
458	0.0014301	0.0134236	0.0016	271.621	208.744	1.30122	8.0975	7.784	1.24272	Ssc.6737.1.S1_at	ITGAV	1	4	Homo sapiens integrin; alpha V (vitronectin receptor; alpha polypeptide; antigen CD51) (ITGAV); mRNA
8	1.8e-06	0.0008598	< 1e-07	15.8722	6.38271	2.48674	3.9585	2.5355	2.68143	Ssc.16981.2.S1_at	ITIH3	1	3	Homo sapiens inter-alpha (globulin) inhibitor H3 (ITIH3); mRNA
884	0.0062079	0.0301898	0.0066	169.637	136.88	1.23931	7.3705	7.125	1.1855	Ssc.5605.1.A1_at	ITPR1	1	3	Homo sapiens inositol 1;4;5-triphosphate receptor; type 1 (ITPR1); mRNA dbj|D26070.1|HUMINSP3R1 Homo sapiens mRNA for type 1 inositol 1;4;5-trisphosphate receptor; complete cds
454	0.0013993	0.0132317	0.0018	49.6361	36.7823	1.34946	5.6235	5.214	1.32823	Ssc.18645.1.S1_at	JMJD3	1	3	Homo sapiens jumonji domain containing 3 (JMJD3); mRNA
499	0.0016936	0.0145462	0.0026	68.9491	45.9713	1.49983	6.2305	5.659	1.48607	Ssc.10881.1.S1_at	JUNB	1	2	Homo sapiens jun B proto-oncogene (JUNB); mRNA gb|BC009466.1| Homo sapiens jun B proto-oncogene; mRNA (cDNA clone MGC:16052 IMAGE:3611749); complete cds
153	0.0002152	0.006013	0.0001	94.9657	66.3705	1.43084	6.554	5.9355	1.53528	Ssc.29818.1.A1_at	AVL9	1	4	Homo sapiens AVL9 homolog (S. cerevisiase)
632	0.0028626	0.019472	0.0025	173.285	110.698	1.56538	7.5915	6.775	1.76113	Ssc.1090.1.S1_at	KIAA0907	1	3	Homo sapiens KIAA0907 (KIAA0907); mRNA gb|BC062637.1| Homo sapiens KIAA0907; mRNA (cDNA clone MGC:75027 IMAGE:5497581); complete cds
851	0.0056322	0.0284522	0.0055	161.617	129.413	1.24884	7.309	7.1005	1.15549	Ssc.30663.1.A1_at	KIAA1033	1	3	Homo sapiens KIAA1033 (KIAA1033); mRNA
568	0.0021755	0.0164656	0.002	133.62	90.9552	1.46907	6.9785	6.5715	1.32593	Ssc.25082.1.S1_at	KIAA1128	1	2	Homo sapiens KIAA1128 (KIAA1128); mRNA
1005	0.0087807	0.0375402	0.0081	228.601	179.789	1.2715	7.7305	7.474	1.19458	Ssc.14047.2.A1_at	KIAA1217	1	2	Homo sapiens KIAA1217 (KIAA1217); transcript variant 1; mRNA
436	0.0013216	0.0129874	0.0017	2354.51	1764.15	1.33465	11.3495	10.8065	1.457	Ssc.1123.1.A1_at	KIAA1737	1	2	Homo sapiens KIAA1737 (KIAA1737); mRNA
775	0.0045125	0.0250007	0.0038	14.2791	11.7516	1.21508	3.591	3.5305	1.04283	Ssc.19076.1.S1_at	KIF16B	1	2	Kinesin-like motor protein C20orf23 (Sorting nexin 23). [Source:Uniprot/SWISSPROT;Acc:Q96L93]
755	0.0043779	0.0248556	0.0035	53.4013	39.2166	1.3617	5.881	5.166	1.64148	Ssc.7868.1.A1_at	KLHDC2	1	4	Homo sapiens kelch domain containing 2 (KLHDC2); mRNA
1047	0.0097398	0.0399918	0.0081	16.1537	20.3551	0.793594	4.124	4.184	0.959264	Ssc.23964.2.A1_at	KRIT1	1	3	Homo sapiens KRIT1; ankyrin repeat containing (KRIT1); transcript variant 5; mRNA
763	0.0044191	0.0248556	0.0042	62.2473	39.9713	1.5573	6.2555	5.4935	1.69584	Ssc.30821.1.S1_at	KRR1	1	2	Homo sapiens KRR1; small subunit (SSU) processome component; homolog (yeast) (KRR1); mRNA
401	0.0011436	0.0122602	0.0013	213.562	138.568	1.54122	7.944	7.2515	1.61608	Ssc.5299.1.S1_at	LAMB1	1	2	Homo sapiens laminin; beta 1 (LAMB1); mRNA
51	2.96e-05	0.0024951	0.0001	17.1048	11.465	1.49192	3.9925	3.5085	1.39862	Ssc.9784.1.S1_at	LAMC2	1	2	Homo sapiens laminin; gamma 2 (LAMC2); transcript variant 1; mRNA
522	0.0018379	0.0151363	0.0016	262.951	168.7	1.55869	8.2175	7.1975	2.02792	Ssc.7713.1.A1_at	LAP3	1	4	Homo sapiens leucine aminopeptidase 3 (LAP3); mRNA
926	0.0070026	0.0324934	0.0069	37.8134	58.8678	0.642343	5.3455	6.0925	0.595841	Ssc.22037.1.S1_at	LAPTM5	1	2	Homo sapiens lysosomal associated multispanning membrane protein 5 (LAPTM5); mRNA gb|U51240.1|HSU51240 Human lysosomal-associated multitransmembrane protein (LAPTm5) mRNA; complete cds
205	0.0003224	0.006761	0.0003	202.272	143.022	1.41427	7.625	7.3005	1.25223	Ssc.30501.1.A1_at	LARP4	2	5	Homo sapiens La ribonucleoprotein domain family; member 4 (LARP4); transcript variant 3; mRNA
264	0.0005107	0.0082566	0.0003	395.755	258.171	1.53292	8.733	8.1595	1.48813	Ssc.22032.1.A1_at	LARP4	2	5	Homo sapiens La ribonucleoprotein domain family; member 4 (LARP4); transcript variant 3; mRNA
494	0.001673	0.0145462	0.0017	61.009	33.3158	1.83123	6.166	4.6865	2.78852	Ssc.21436.1.S1_at	LARP7	1	4	Homo sapiens La ribonucleoprotein domain family; member 7 (LARP7); transcript variant 1; mRNA
395	0.0011006	0.0119603	0.0011	15.2492	10.9235	1.396	3.7225	3.525	1.14671	Ssc.865.3.S1_at	LASS2	2	4	Homo sapiens LAG1 homolog; ceramide synthase 2 (S. cerevisiae) (LASS2); transcript variant 1; mRNA
972	0.0079234	0.0350439	0.0065	16.3583	12.1529	1.34604	3.911	3.5435	1.29012	Ssc.25276.1.S1_at	LASS2	2	4	Homo sapiens LAG1 homolog; ceramide synthase 2 (S. cerevisiae) (LASS2); transcript variant 1; mRNA
561	0.0021325	0.016308	0.0011	24.1707	18.8568	1.2818	4.426	4.4015	1.01713	Ssc.21653.1.S1_at	LENG8	2	3	Homo sapiens leukocyte receptor cluster (LRC) member 8 (LENG8); mRNA gb|BC028048.1| Homo sapiens leukocyte receptor cluster (LRC) member 8; mRNA (cDNA clone MGC:40108 IMAGE:3907442); complete cds
1060	0.0099873	0.0405051	0.0108	47.9013	35.0995	1.36473	5.4465	5.24	1.15389	Ssc.12000.1.A1_at	LENG8	2	3	Homo sapiens leukocyte receptor cluster (LRC) member 8 (LENG8); mRNA gb|BC028048.1| Homo sapiens leukocyte receptor cluster (LRC) member 8; mRNA (cDNA clone MGC:40108 IMAGE:3907442); complete cds
718	0.0038447	0.0229505	0.0034	5075.4	3326.45	1.52577	12.4125	11.7745	1.55617	Ssc.17312.1.A1_at	LOC387763	1	5	PREDICTED: Homo sapiens hypothetical LOC387763 (LOC387763); mRNA
253	0.0004702	0.0079735	0.0004	93.7479	59.2296	1.58279	6.6475	5.815	1.78077	Ssc.1321.1.S1_at	LOC505641	1	2	Bos taurus similar to polymerase (RNA) III (DNA directed) polypeptide G (32kD) like (LOC505641); mRNA gb|BC114765.1| Bos taurus similar to polymerase (RNA) III (DNA directed) polypeptide G (32kD) like; mRNA (cDNA clone MGC:138111 IMAGE:8089005); complete cds
552	0.0020523	0.0159693	0.0017	112.354	76.008	1.47819	6.951	6.2785	1.59383	Ssc.3401.1.S1_at	LOC521905	1	2	PREDICTED: Bos taurus similar to sarcoma antigen NY-SAR-79 (LOC521905); mRNA
7	1.7e-06	0.0008598	< 1e-07	62.613	100.567	0.622597	5.868	6.672	0.572759	Ssc.1628.1.S1_at	LOC531531	1	2	PREDICTED: Bos taurus similar to MCT (LOC531531); mRNA
54	3.32e-05	0.0026431	< 1e-07	59.0881	35.9309	1.64449	5.929	5.3365	1.50786	Ssc.27358.1.A1_at	LOC618375	1	2	PREDICTED: Bos taurus similar to Fanconi anemia; complementation group A (LOC618375); mRNA
77	5.64e-05	0.0031489	0.0001	36.751	23.4605	1.56651	5.023	4.548	1.38992	Ssc.9688.1.S1_at	LOC708098	1	2	PREDICTED: Macaca mulatta similar to adipocyte-specific adhesion molecule (LOC708098); mRNA
593	0.0024445	0.0177216	0.0017	47.7707	31.868	1.49902	5.69	5.149	1.45498	Ssc.7532.2.A1_at	LOC708484	2	6	PREDICTED: Macaca mulatta similar to CG4050-PA; isoform A (LOC708484); mRNA
605	0.0025707	0.0182668	0.0025	91.9977	59.0294	1.5585	6.5845	5.975	1.52573	Ssc.7532.1.A1_at	LOC708484	2	6	PREDICTED: Macaca mulatta similar to CG4050-PA; isoform A (LOC708484); mRNA
840	0.005441	0.0278174	0.0052	122.708	86.2526	1.42266	7.1675	6.5335	1.55186	Ssc.28945.2.A1_at	LOC728153	1	3	PREDICTED: Homo sapiens hypothetical protein LOC728153; transcript variant 2 (LOC728153); mRNA
865	0.0058109	0.0288798	0.0053	15.8312	19.7387	0.80204	3.9355	4.3045	0.774319	Ssc.9925.1.A1_at	LOC743596	1	2	PREDICTED: Pan troglodytes similar to Protein EURL homolog; transcript variant 2 (LOC743596); mRNA
895	0.0063993	0.0307381	0.0048	281.677	213.3	1.32057	8.395	7.6975	1.62169	Ssc.30673.1.A1_at	LOC767868	1	3	PREDICTED: Bos taurus hypothetical protein LOC767868 (LOC767868); mRNA
470	0.0015291	0.0139731	0.0012	158.236	102.257	1.54743	7.394	7.0345	1.28298	Ssc.8628.1.A1_at	LOC790535	1	3	PREDICTED: Bos taurus similar to NIK; serine/threonine protein-kinase (LOC790535); partial mRNA
375	0.0009742	0.0111534	0.0007	142.818	97.683	1.46206	7.2715	6.698	1.48813	Ssc.14188.1.A1_at	LPGAT1	1	3	Homo sapiens lysophosphatidylglycerol acyltransferase 1 (LPGAT1); mRNA dbj|D86960.1| Homo sapiens mRNA for KIAA0205 gene; partial cds
980	0.0081823	0.0358936	0.0084	4611.21	3683.15	1.25198	12.179	11.8725	1.2367	Ssc.1942.1.S1_at	LPIN1	1	3	Homo sapiens lipin 1 (LPIN1); mRNA
265	0.0005116	0.0082566	0.0003	58.9635	88.0726	0.669487	5.8425	6.4665	0.648869	Ssc.6665.1.A1_at	LRRC28	1	4	leucine rich repeat containing 28 [Homo sapiens]. [Source:RefSeq;Acc:NM_144598]
1059	0.009964	0.0404488	0.0092	123.787	96.6001	1.28144	6.9015	6.6105	1.22349	Ssc.13248.1.A1_at	LRRFIP1	1	8	PREDICTED: Bos taurus similar to TRIP protein (LOC616994); mRNA
236	0.0004057	0.0073903	< 1e-07	591.942	278.848	2.12281	9.382	8.335	2.06623	Ssc.9131.1.A1_at	LRRFIP2	2	3	Homo sapiens leucine rich repeat (in FLII) interacting protein 2 (LRRFIP2); transcript variant 1; mRNA gb|AF115509.1|AF115509 Homo sapiens LRR FLI-I interacting protein 2 (LRRFIP2) mRNA; complete cds
948	0.0074091	0.0335816	0.0072	211.911	154.427	1.37224	7.7065	7.405	1.23243	Ssc.23786.2.A1_a_at	LRRFIP2	2	3	Homo sapiens leucine rich repeat (in FLII) interacting protein 2 (LRRFIP2); transcript variant 1; mRNA gb|AF115509.1|AF115509 Homo sapiens LRR FLI-I interacting protein 2 (LRRFIP2) mRNA; complete cds
599	0.0025121	0.0180292	0.0028	30.2247	42.189	0.716412	5.0025	5.2225	0.858565	Ssc.24656.1.A1_at	LUC7L2	1	2	Homo sapiens LUC7-like 2 (S. cerevisiae) (LUC7L2); mRNA
741	0.0041414	0.0240268	0.0037	93.9683	71.0186	1.32315	6.61	6.319	1.22349	Ssc.4581.1.A1_at	MAK16	1	2	Homo sapiens RNA binding motif protein 13 (RBM13); mRNA gb|BC050528.1| Homo sapiens RNA binding motif protein 13; mRNA (cDNA clone MGC:57551 IMAGE:6471474); complete cds
928	0.0070164	0.0325038	0.0073	1136.52	939.04	1.2103	10.2305	9.9055	1.25266	Ssc.7403.1.A1_at	MAP1LC3B	1	2	Homo sapiens microtubule-associated protein 1 light chain 3 beta (MAP1LC3B); mRNA
705	0.0036354	0.0221435	0.0035	2356.81	1690.08	1.3945	11.3665	10.8545	1.42603	Ssc.20674.1.A1_at	MAP3K15	1	3	Homo sapiens mitogen-activated protein kinase kinase kinase 15 (MAP3K15); mRNA
837	0.0054307	0.0278174	0.0034	5860.92	4378.28	1.33864	12.551	12.066	1.39959	Ssc.1081.1.A1_at	MBNL1	1	3	Homo sapiens muscleblind-like (Drosophila) (MBNL1); transcript variant 6; mRNA
749	0.0042783	0.024556	0.0045	466.378	365.25	1.27687	8.871	8.5195	1.27589	Ssc.7366.1.A1_at	MCFD2	1	2	Homo sapiens multiple coagulation factor deficiency 2 (MCFD2); mRNA
845	0.0055683	0.0283291	0.0062	748.425	619.314	1.20847	9.4635	9.277	1.138	Ssc.4100.2.S1_at	MED1	1	4	Homo sapiens PPAR binding protein (PPARBP); mRNA
537	0.0019324	0.01547	0.0014	148.203	110.449	1.34183	7.281	6.7775	1.41765	Ssc.20058.1.S1_at	MED8	1	4	Homo sapiens mediator of RNA polymerase II transcription; subunit 8 homolog (S. cerevisiae) (MED8); transcript variant 5; mRNA
420	0.0012525	0.0128202	0.0008	34.1425	49.8891	0.684367	5.1025	5.6445	0.686818	Ssc.24864.1.A1_at	MEIS1	1	3	Homo sapiens Meis homeobox 1 (MEIS1); mRNA
904	0.00656	0.0311963	0.0074	255.651	205.391	1.24471	7.9505	7.6245	1.25353	Ssc.10051.1.A1_at	MGC4655	1	2	Homo sapiens hypothetical protein MGC4655 (MGC4655); mRNA
1043	0.0096895	0.0399	0.0117	61.8027	38.4625	1.60683	5.872	5.2645	1.52362	Ssc.1013.1.A1_at	MGST1	1	2	Homo sapiens microsomal glutathione S-transferase 1 (MGST1); transcript variant 1a; mRNA
292	0.0005949	0.0087447	0.0006	30.1275	21.0995	1.42788	4.7545	4.3715	1.30405	Ssc.10858.1.A1_at	MICAL2	1	4	Homo sapiens microtubule associated monoxygenase; calponin and LIM domain containing 2 (MICAL2); mRNA gb|BC044577.1| Homo sapiens microtubule associated monoxygenase; calponin and LIM domain containing 2; mRNA (cDNA clone MGC:57164 IMAGE:5275364); complete cds
730	0.0039926	0.0235126	0.0047	7.9318	5.95558	1.33183	2.67	2.4735	1.14591	Ssc.20385.1.S1_at	MKKS	1	3	Homo sapiens McKusick-Kaufman syndrome (MKKS); transcript variant 2; mRNA
842	0.0054483	0.0278174	0.006	40.2099	29.8815	1.34565	5.315	4.868	1.3632	Ssc.22447.1.S1_at	MKL2	1	2	Homo sapiens MKL/myocardin-like 2 (MKL2); mRNA
699	0.0035588	0.0218874	0.0036	865.079	1127.97	0.766935	9.807	10.138	0.794985	Ssc.24021.1.S1_at	MLF1	1	2	Homo sapiens myeloid leukemia factor 1 (MLF1); mRNA gb|BC007045.1| Homo sapiens myeloid leukemia factor 1; mRNA (cDNA clone MGC:12449 IMAGE:3996145); complete cds
92	8.71e-05	0.0040632	0.0003	112.582	64.8985	1.73474	7.093	5.817	2.42167	Ssc.13595.1.A1_at	MLLT10	1	3	Homo sapiens myeloid/lymphoid or mixed-lineage leukemia (trithorax homolog; Drosophila); translocated to; 10 (MLLT10); transcript variant 1; mRNA
899	0.0064876	0.0310236	0.0054	73.8755	42.3589	1.74404	6.422	5.348	2.10526	Ssc.30327.1.A1_at	MNS1	1	2	Homo sapiens meiosis-specific nuclear structural 1 (MNS1); mRNA dbj|AK002084.1| Homo sapiens cDNA FLJ11222 fis; clone PLACE1008177
173	0.0002507	0.0061483	0.0003	44.3319	28.3816	1.562	5.5825	4.721	1.81693	Ssc.1055.2.A1_at	MTM1	1	3	Homo sapiens myotubularin 1 (MTM1); mRNA gb|U46024.1|HSU46024 Homo sapiens myotubularin (MTM1) mRNA; complete cds
449	0.0013647	0.0130665	0.0018	259.588	335.87	0.772882	7.9845	8.4565	0.720964	Ssc.26843.1.A1_at	MTUS1	1	2	Homo sapiens mitochondrial tumor suppressor 1 (MTUS1); nuclear gene encoding mitochondrial protein; transcript variant 2; mRNA
288	0.000585	0.0087018	0.0004	830.024	479.916	1.72952	9.9535	8.9455	2.01112	Ssc.1876.1.S1_at	MYH10	1	6	Homo sapiens myosin; heavy chain 10; non-muscle (MYH10); mRNA
201	0.0003175	0.0067592	0.0004	107.847	81.4371	1.3243	6.591	6.3815	1.15629	Ssc.1987.2.S1_a_at	MYO18A	1	2	Homo sapiens myosin XVIIIA (MYO18A); transcript variant 2; mRNA
862	0.0057921	0.0288571	0.0047	9.81288	13.5476	0.724327	3.426	3.5595	0.911617	Ssc.25610.1.S1_at	MYOM2	1	2	Homo sapiens myomesin (M-protein) 2; 165kDa (MYOM2); mRNA emb|X69089.1|HS165 Homo sapiens mRNA for skeletal muscle 165kD protein
554	0.0020685	0.0160347	0.002	4410.6	3309.75	1.33261	12.2555	11.7735	1.39668	Ssc.22083.1.S1_at	NAMPT	1	2	Homo sapiens pre-B-cell colony enhancing factor 1 (PBEF1); mRNA
128	0.0001492	0.0049521	0.0001	23.8641	15.9874	1.49268	4.2905	4.055	1.17731	Ssc.27911.1.S1_at	NAV2	1	3	Homo sapiens neuron navigator 2 (NAV2); transcript variant 2; mRNA
773	0.0044892	0.0249665	0.0039	2954.83	2157.76	1.3694	11.739	10.916	1.76908	Ssc.20297.1.S1_at	NDUFB3	1	2	Homo sapiens NADH dehydrogenase (ubiquinone) 1 beta subcomplex; 3; 12kDa (NDUFB3); mRNA gb|AF047183.1|AF047183 Homo sapiens NADH-ubiquinone oxidoreductase subunit CI-B12 mRNA; complete cds
577	0.0022386	0.0166789	0.0017	165.931	81.9936	2.02371	7.744	5.9965	3.35776	Ssc.6507.1.S1_a_at	NELL1	1	2	Protein kinase C-binding protein NELL1 precursor (NEL-like protein 1) (Nel-related protein 1). [Source:Uniprot/SWISSPROT;Acc:Q92832]
187	0.0002735	0.0062876	0.0006	42.736	60.7634	0.703318	5.4835	5.964	0.716729	Ssc.4048.1.A1_at	NEO1	1	3	Mus musculus neogenin (Neo1); transcript variant 2; mRNA
1026	0.0093376	0.0391163	0.0073	73.055	57.9925	1.25973	6.126	5.847	1.21335	Ssc.24810.1.A1_at	NF1	1	2	Homo sapiens neurofibromin 1 (neurofibromatosis; von Recklinghausen disease; Watson disease) (NF1); transcript variant 1; mRNA
89	8.24e-05	0.0039503	0.0003	329.996	483.612	0.682357	8.3125	8.9235	0.654743	Ssc.1023.1.S1_at	NFATC3	3	4	Homo sapiens nuclear factor of activated T-cells; cytoplasmic; calcineurin-dependent 3 (NFATC3); transcript variant 3; mRNA
648	0.0030388	0.0201351	0.0032	489.153	598.552	0.817227	8.9915	9.2105	0.859161	Ssc.4455.1.S1_at	NFATC3	3	4	Homo sapiens nuclear factor of activated T-cells; cytoplasmic; calcineurin-dependent 3 (NFATC3); transcript variant 3; mRNA
713	0.003738	0.0225381	0.0043	153.688	203.207	0.756312	7.359	7.734	0.771105	Ssc.4455.2.S1_at	NFATC3	3	4	Homo sapiens nuclear factor of activated T-cells; cytoplasmic; calcineurin-dependent 3 (NFATC3); transcript variant 3; mRNA
97	9.55e-05	0.0042069	0.0002	940.635	681.889	1.37946	9.9715	9.4095	1.47631	Ssc.19614.1.S1_at	NFE2L1	3	4	Homo sapiens nuclear factor (erythroid-derived 2)-like 1 (NFE2L1); mRNA emb|X77366.1|HSHBZ17 H.sapiens HBZ17 mRNA
209	0.0003307	0.0067704	0.0002	343.138	238.153	1.44083	8.517	7.931	1.50108	Ssc.16925.1.S1_at	NFE2L1	3	4	Homo sapiens nuclear factor (erythroid-derived 2)-like 1 (NFE2L1); mRNA emb|X77366.1|HSHBZ17 H.sapiens HBZ17 mRNA
383	0.0010147	0.0113196	0.0014	298.226	222.221	1.34203	8.2435	7.7845	1.37459	Ssc.2156.1.S1_at	NFE2L1	3	4	Homo sapiens nuclear factor (erythroid-derived 2)-like 1 (NFE2L1); mRNA emb|X77366.1|HSHBZ17 H.sapiens HBZ17 mRNA
770	0.004476	0.0249665	0.0044	86.0836	66.9271	1.28623	6.392	5.946	1.36226	Ssc.26386.2.S1_a_at	NIP7	1	2	Homo sapiens nuclear import 7 homolog (S. cerevisiae) (NIP7); mRNA
178	0.0002559	0.0061483	0.0002	73.3049	42.7446	1.71495	6.3835	5.3535	2.04202	Ssc.30611.1.A1_at	NKTR	1	5	Homo sapiens natural killer-tumor recognition sequence (NKTR); mRNA
927	0.0070066	0.0324934	0.0071	144.098	178.317	0.808099	7.1585	7.4525	0.815637	Ssc.12437.1.A1_at	NLGN1	1	4	Neuroligin 1 precursor. [Source:Uniprot/SWISSPROT;Acc:Q8N2Q7]
114	0.0001283	0.0047686	0.0002	246.378	174.185	1.41447	7.8215	7.397	1.34211	Ssc.24959.1.S1_at	NOLC1	1	2	Homo sapiens nucleolar and coiled-body phosphoprotein 1 (NOLC1); mRNA
151	0.0002106	0.0059958	0.0001	516.974	369.12	1.40056	8.966	8.6265	1.26532	Ssc.2808.1.S1_at	NOP5/NOP58	1	2	Homo sapiens nucleolar protein NOP5/NOP58 (NOP5/NOP58); mRNA gb|BC032592.2| Homo sapiens nucleolar protein NOP5/NOP58; mRNA (cDNA clone MGC:45092 IMAGE:5527148); complete cds
455	0.0014013	0.0132317	0.0011	55.802	37.3941	1.49227	5.9025	5.2225	1.60214	Ssc.1878.1.S1_at	NP_116028	1	4	Sus scrofa FKBP1A-like (LOC654323); mRNA gb|AY820760.1| Sus scrofa FKBP1A-like mRNA; complete cds
695	0.0035337	0.0218108	0.0035	41.9928	21.8784	1.91937	5.9465	3.835	4.3214	Ssc.18244.1.S1_at	NP_848634	1	2	Sus scrofa FKBP1A-like (LOC654323); mRNA gb|AY820760.1| Sus scrofa FKBP1A-like mRNA; complete cds
86	7.72e-05	0.0038591	0.0001	4547.69	3360.46	1.35329	12.2225	11.749	1.38847	Ssc.18278.2.A1_at	NRAP	1	2	Homo sapiens nebulin-related anchoring protein (NRAP); transcript variant 1; mRNA
63	4.28e-05	0.0029206	< 1e-07	180.565	126.709	1.42504	7.571	6.9705	1.51624	Ssc.24008.1.A1_at	Nufip2	1	3	Mus musculus nuclear fragile X mental retardation protein interacting protein 2 (Nufip2); mRNA
921	0.0069217	0.0323088	0.0062	127.266	100.191	1.27024	7.1515	6.6125	1.45297	Ssc.20190.1.S1_at	NUMB	1	3	Homo sapiens numb homolog (Drosophila) (NUMB); transcript variant 4; mRNA
160	0.0002317	0.0061483	0.0001	38.9048	28.6337	1.35871	5.3665	4.771	1.511	Ssc.21125.1.S1_at	OFD1	1	2	Homo sapiens oral-facial-digital syndrome 1 (OFD1); mRNA emb|Y15164.1|HS717AX Homo sapiens mRNA for protein encoded by cxorf5 (71-7A) gene
295	0.0006026	0.0087816	0.0007	154.668	95.9936	1.61123	7.4645	6.614	1.80313	Ssc.24707.1.S1_at	OGT	2	3	Homo sapiens O-linked N-acetylglucosamine (GlcNAc) transferase (UDP-N-acetylglucosamine:polypeptide-N-acetylglucosaminyl transferase) (OGT); transcript variant 1; mRNA
495	0.0016776	0.0145462	0.0014	881.65	590.105	1.49406	10.004	9.124	1.84038	Ssc.8000.1.A1_at	OGT	2	3	Homo sapiens O-linked N-acetylglucosamine (GlcNAc) transferase (UDP-N-acetylglucosamine:polypeptide-N-acetylglucosaminyl transferase) (OGT); transcript variant 1; mRNA
941	0.007304	0.0333512	0.0071	49.4713	38.9831	1.26905	5.513	5.247	1.20247	Ssc.17449.1.S1_at	OLFM1	1	2	Homo sapiens olfactomedin 1 (OLFM1); transcript variant 1; mRNA
933	0.0070823	0.032597	0.0056	33.207	25.8404	1.28508	4.8975	4.8075	1.06437	Ssc.24200.1.A1_at	OSBPL6	1	2	Homo sapiens oxysterol binding protein-like 6 (OSBPL6); transcript variant 2; mRNA
353	0.0008723	0.010572	0.0003	413.108	299	1.38163	8.7975	8.315	1.39716	Ssc.14199.1.A1_at	PABPN1	1	2	Homo sapiens poly(A) binding protein; nuclear 1 (PABPN1); mRNA
703	0.0035936	0.0219757	0.0028	118.733	73.4302	1.61694	7.0135	6.362	1.5708	Ssc.2451.1.A1_at	PAN3	1	2	Homo sapiens PAN3 polyA specific ribonuclease subunit homolog (S. cerevisiae) (PAN3); mRNA
282	0.0005672	0.008636	0.0007	647.357	461.526	1.40265	9.405	8.7545	1.56971	Ssc.5490.1.A1_at	PAPOLA	3	5	Homo sapiens poly(A) polymerase alpha (PAPOLA); mRNA
639	0.0029424	0.0197956	0.0034	133.914	97.3472	1.37564	6.9695	6.6985	1.20664	Ssc.24442.1.S1_at	PAPOLA	3	5	Homo sapiens poly(A) polymerase alpha (PAPOLA); mRNA
1020	0.0090622	0.0381945	0.0092	38.8456	30.6559	1.26715	5.205	5.079	1.09126	Ssc.18432.2.A1_at	PAPOLA	3	5	Homo sapiens poly(A) polymerase alpha (PAPOLA); mRNA
503	0.0017043	0.0145662	0.0021	392.075	259.941	1.50832	8.597	8.271	1.25353	Ssc.2632.1.A1_at	PAPPA2	1	4	pappalysin 2 isoform 1; pregnancy-associated plasma preproprotein-A2; pregnancy-associated plasma protein-E; placenta-specific 3 [Homo sapiens]. [Source:RefSeq;Acc:NM_020318]
254	0.0004711	0.0079735	0.0001	31.6364	56.1539	0.563388	5.0835	5.6935	0.655197	Ssc.8798.1.A1_at	PBX1	1	2	Homo sapiens pre-B-cell leukemia homeobox 1 (PBX1); mRNA gb|M86546.1|HUMPBX1AB H.sapiens PBX1a and PBX1b mRNA; complete cds
276	0.0005319	0.0082566	0.0006	380.75	536.721	0.7094	8.5415	9.082	0.687533	Ssc.22527.1.A1_at	PBX3	1	2	Homo sapiens pre-B-cell leukemia homeobox 3 (PBX3); mRNA gb|BC094883.1| Homo sapiens pre-B-cell leukemia homeobox 3; mRNA (cDNA clone MGC:105042 IMAGE:5212090); complete cds
180	0.0002612	0.0062123	0.0003	60.9674	37.1183	1.64252	6.033	5.036	1.99585	Ssc.30255.2.S1_at	PCF11	1	3	Homo sapiens PCF11; cleavage and polyadenylation factor subunit; homolog (S. cerevisiae) (PCF11); mRNA dbj|AB020631.1| Homo sapiens mRNA for KIAA0824 protein; partial cds
524	0.0018489	0.0151666	0.0017	29.2568	18.1729	1.60991	4.8375	3.956	1.84229	Ssc.13394.1.A1_at	PCNX	1	4	Homo sapiens pecanex homolog (Drosophila) (PCNX); mRNA
896	0.0064486	0.0309403	0.006	69.3419	53.8469	1.28776	6.1455	5.9265	1.16393	Ssc.12404.1.S1_at	PDA5	1	3	Entamoeba histolytica HM-1:IMSS beta-galactosidase (512.t00001) partial mRNA
1039	0.009627	0.039833	0.0083	58.3841	44.1422	1.32264	6.0815	5.483	1.51414	Ssc.31190.1.S1_at	PDE10A	1	2	Sus scrofa FKBP1A-like (LOC654323); mRNA gb|AY820760.1| Sus scrofa FKBP1A-like mRNA; complete cds
620	0.002714	0.0188185	0.0023	155.313	213.933	0.725991	7.4945	7.7955	0.81169	Ssc.1161.1.A1_at	PDGFRL	1	2	Homo sapiens platelet-derived growth factor receptor-like (PDGFRL); mRNA dbj|D37965.1|HUMPRLTS Homo sapiens PRLTS mRNA for PDGF receptor beta-like tumor suppressor; complete cds
331	0.0007807	0.0101397	0.0012	140.1	99.095	1.41379	7.2385	6.4805	1.69114	Ssc.10530.1.A1_at	PEG3	1	2	Homo sapiens paternally expressed 3 (PEG3); mRNA gb|AF208967.1|AF208967 Homo sapiens Kruppel-type zinc finger protein (PEG3) mRNA; alternative splice form 1; complete cds
792	0.0047855	0.0259707	0.004	242.744	178.443	1.36034	8.1495	7.3055	1.79502	Ssc.13443.1.A1_at	PHC3	1	3	Homo sapiens polyhomeotic homolog 3 (Drosophila) (PHC3); mRNA
497	0.0016868	0.0145462	0.0013	425.898	321.763	1.32364	8.772	8.321	1.36699	Ssc.1442.1.S1_at	PHF3	1	2	Homo sapiens PHD finger protein 3 (PHF3); mRNA
994	0.0085508	0.0369818	0.0086	31.1906	22.9651	1.35818	5.1245	4.5005	1.54114	Ssc.29061.1.A1_at	PIK3C2A	1	2	Mus musculus phosphatidylinositol 3-kinase; C2 domain containing; alpha polypeptide (Pik3c2a); mRNA
824	0.0053053	0.027672	0.0051	142.455	105.16	1.35465	7.157	6.935	1.16635	Ssc.21120.2.A1_at	PIK3CA	1	3	PREDICTED: Rattus norvegicus phosphatidylinositol 3-kinase; catalytic; alpha polypeptide; transcript variant 1 (Pik3ca); mRNA
1035	0.0095434	0.0396397	0.0097	303.394	422.058	0.718844	8.2285	8.695	0.723718	Ssc.10754.1.A1_at	PIK3R1	1	2	Homo sapiens phosphoinositide-3-kinase; regulatory subunit 1 (p85 alpha) (PIK3R1); transcript variant 1; mRNA
987	0.0083939	0.0365607	0.0075	10.6595	8.57057	1.24373	3.3345	3.0275	1.23713	Ssc.3428.1.S1_at	PKNOX1	1	4	Homo sapiens PBX/knotted 1 homeobox 1 (PKNOX1); mRNA
476	0.0015652	0.0141146	0.0019	80.3755	104.974	0.765669	6.349	6.655	0.808881	Ssc.5318.1.A1_at	PM20D2	1	4	Homo sapiens aminoacylase 1-like 2 (ACY1L2); mRNA
949	0.0074131	0.0335816	0.0087	29.8978	36.0099	0.830266	4.9035	4.9825	0.946714	Ssc.16111.1.S1_a_at	PMVK	1	3	Homo sapiens phosphomevalonate kinase (PMVK); mRNA
673	0.003302	0.0210926	0.0027	35.6057	44.5372	0.79946	5.056	5.4875	0.74149	Ssc.25928.1.S1_at	POLE	1	2	DNA polymerase epsilon, catalytic subunit A (EC 2.7.7.7) (DNA polymerase II subunit A). [Source:Uniprot/SWISSPROT;Acc:Q07864]
990	0.00848	0.0367909	0.0085	35.8296	29.1168	1.23055	5.1355	4.7825	1.27721	Ssc.3251.1.A1_at	PPARD	1	5	Homo sapiens peroxisome proliferator-activated receptor delta (PPARD); mRNA
860	0.0057811	0.0288571	0.0057	115.521	181.04	0.638096	6.839	7.5	0.63244	Ssc.6382.1.A1_at	PPP1R3B	1	2	Homo sapiens protein phosphatase 1; regulatory (inhibitor) subunit 3B (PPP1R3B); mRNA dbj|AK024067.1| Homo sapiens cDNA FLJ14005 fis; clone Y79AA1002361; moderately similar to Rattus norvegicus mRNA for protein phosphatase 1 (GL-subunit)
733	0.0040303	0.0236375	0.0052	290.123	363.768	0.797549	8.177	8.4645	0.819321	Ssc.9321.1.S1_at	PQLC1	1	2	Homo sapiens PQ loop repeat containing 1 (PQLC1); mRNA gb|BC030140.2| Homo sapiens PQ loop repeat containing 1; mRNA (cDNA clone MGC:20614 IMAGE:4761671); complete cds
667	0.0032696	0.0210101	0.0026	4150.42	3230.42	1.28479	12.12	11.7235	1.31631	Ssc.6124.1.S1_at	PRICKLE1	1	2	prickle-like 1; REST (RE-1 silencing transcription factor)/NRSF (neuron-restrictive silencer factor)-interacting LIM domain protein [Homo sapiens]. [Source:RefSeq;Acc:NM_153026]
186	0.0002725	0.0062876	0.0004	1697.45	1111.63	1.52699	10.879	10.3435	1.44944	Ssc.13537.1.A1_at	PRKAB2	1	2	Homo sapiens protein kinase; AMP-activated; beta 2 non-catalytic subunit (PRKAB2); mRNA
954	0.0075765	0.0340532	0.007	23.8873	18.5879	1.2851	4.3815	3.985	1.31631	Ssc.1056.1.A1_at	PRKAR2B	1	2	Homo sapiens protein kinase; cAMP-dependent; regulatory; type II; beta (PRKAR2B); mRNA
789	0.0047028	0.025624	0.0033	16.4538	12.7025	1.29532	4.0595	3.6355	1.34164	Ssc.25969.1.S1_at	PRKD3	1	4	Homo sapiens protein kinase D3 (PRKD3); mRNA
428	0.0013131	0.0129874	0.0015	148.893	114.222	1.30353	7.324	6.6975	1.54382	Ssc.23431.1.A1_at	PRPF3	1	2	Homo sapiens PRP3 pre-mRNA processing factor 3 homolog (S. cerevisiae) (PRPF3); mRNA gb|AF016370.1|AF016370 Homo sapiens U4/U6 small nuclear ribonucleoprotein hPrp3 mRNA; complete cds
781	0.0045831	0.0252276	0.0031	351.091	256.82	1.36707	8.498	8.2315	1.20289	Ssc.6440.1.S1_at	PRRX1	1	2	Sus scrofa FKBP1A-like (LOC654323); mRNA gb|AY820760.1| Sus scrofa FKBP1A-like mRNA; complete cds
550	0.0020373	0.0159243	0.0014	589.982	457.357	1.28998	9.031	8.899	1.09581	Ssc.4538.1.S1_at	PRSS23	1	2	Homo sapiens protease; serine; 23 (PRSS23); mRNA
925	0.0069785	0.0324331	0.0071	160.401	218.778	0.733171	7.4435	7.895	0.731282	Ssc.12475.1.A1_at	PSPH	1	2	Homo sapiens phosphoserine phosphatase (PSPH); mRNA
10	2e-06	0.0008598	< 1e-07	157.435	86.7298	1.81523	7.3745	6.503	1.82956	Ssc.14490.1.S1_at	PTGR1	1	2	Homo sapiens leukotriene B4 12-hydroxydehydrogenase (LTB4DH); mRNA gb|BC035228.2| Homo sapiens leukotriene B4 12-hydroxydehydrogenase; mRNA (cDNA clone MGC:34943 IMAGE:5122305); complete cds
407	0.0011944	0.0126104	0.0013	13.6247	17.322	0.786551	3.8995	4.03	0.913515	Ssc.18893.1.A1_at	PTPLAD1	1	3	Homo sapiens protein tyrosine phosphatase-like A domain containing 1 (PTPLAD1); mRNA
53	3.22e-05	0.0026118	< 1e-07	235.884	91.7802	2.5701	7.6595	6.5505	2.15696	Ssc.8162.1.S1_at	PTX3	1	2	Homo sapiens pentraxin-related gene; rapidly induced by IL-1 beta (PTX3); mRNA gb|BC039733.1| Homo sapiens pentraxin-related gene; rapidly induced by IL-1 beta; mRNA (cDNA clone MGC:47747 IMAGE:5768379); complete cds
347	0.0008283	0.0102618	0.0006	51.7469	36.8747	1.40332	5.7435	4.898	1.79689	Ssc.19632.1.S1_at	PUS10	1	2	Homo sapiens hypothetical protein FLJ32312 (FLJ32312); mRNA dbj|AK056874.1| Homo sapiens cDNA FLJ32312 fis; clone PROST2003210
49	2.79e-05	0.0024478	< 1e-07	77.7437	48.9378	1.58862	6.2125	5.6405	1.48658	Ssc.24702.1.S1_at	Q5T4D3	1	3	Sus scrofa FKBP1A-like (LOC654323); mRNA gb|AY820760.1| Sus scrofa FKBP1A-like mRNA; complete cds
716	0.0038084	0.0228664	0.0037	872.893	560.667	1.55688	9.9775	9.156	1.76724	Ssc.10668.1.A1_at	Q86V52	1	2	Sus scrofa FKBP1A-like (LOC654323); mRNA gb|AY820760.1| Sus scrofa FKBP1A-like mRNA; complete cds
513	0.0017782	0.0149013	0.0019	87.7204	63.3485	1.38473	6.523	6.0535	1.38463	Ssc.24307.1.S1_at	Q8WUR7	1	3	Sus scrofa FKBP1A-like (LOC654323); mRNA gb|AY820760.1| Sus scrofa FKBP1A-like mRNA; complete cds
310	0.0006641	0.0091882	0.0007	121.027	167.649	0.721907	6.768	7.2925	0.6952	Ssc.30980.1.A1_at	Q9BVS5	1	3	Sus scrofa glycoprotein GPIIIa (CD61); mRNA gb|AF282890.1| Sus scrofa glycoprotein GPIIIa (CD61) mRNA; complete cds
181	0.0002629	0.0062123	0.0001	221.894	120.463	1.84201	7.9555	6.986	1.95816	Ssc.3417.1.A1_at	Q9H7U5	1	8	Sus scrofa FKBP1A-like (LOC654323); mRNA gb|AY820760.1| Sus scrofa FKBP1A-like mRNA; complete cds
34	1.33e-05	0.001636	< 1e-07	22.1363	12.9202	1.71331	4.5515	3.789	1.69643	Ssc.6239.1.A1_at	RAI1	1	2	Retinoic acid induced protein 1. [Source:Uniprot/SWISSPROT;Acc:Q7Z5J4]
835	0.0054123	0.0278174	0.0039	55.2273	71.9747	0.767315	5.755	5.952	0.872363	Ssc.7167.1.A1_at	RANBP3	1	5	Homo sapiens RAN binding protein 3 (RANBP3); transcript variant RANBP3-b; mRNA
798	0.0048493	0.0261163	0.0042	53.1915	66.8518	0.795663	5.763	6.0525	0.818186	Ssc.17760.1.S1_at	RAP2B	1	2	Homo sapiens RAP2B; member of RAS oncogene family (RAP2B); mRNA
889	0.0062787	0.0303624	0.0057	134.368	170.147	0.789719	6.9515	7.4275	0.718968	Ssc.10907.1.A1_at	RAPGEF2	1	4	PREDICTED: Homo sapiens Rap guanine nucleotide exchange factor (GEF) 2; transcript variant 16 (RAPGEF2); mRNA
313	0.000684	0.0093595	0.0001	107.53	152.912	0.703213	6.792	7.23	0.738157	Ssc.27241.1.S1_at	RASAL2	1	3	PREDICTED: Pan troglodytes RAS protein activator like 2; transcript variant 4 (RASAL2); mRNA
942	0.0073119	0.0333512	0.0064	541.352	427.101	1.2675	9.147	8.81	1.26313	Ssc.22634.1.S1_at	RB1CC1	1	3	Homo sapiens RB1-inducible coiled-coil 1 (RB1CC1); transcript variant 2; mRNA
337	0.0008053	0.0102215	0.0008	154.057	99.4421	1.54921	7.386	6.6865	1.62394	Ssc.16432.1.S1_at	RBBP6	2	4	Homo sapiens retinoblastoma binding protein 6 (RBBP6); transcript variant 2; mRNA
544	0.0019764	0.0156186	0.0021	102.096	67.5017	1.5125	6.7275	6.2665	1.3765	Ssc.29103.1.S1_at	RBBP6	2	4	Homo sapiens retinoblastoma binding protein 6 (RBBP6); transcript variant 2; mRNA
530	0.0018714	0.0151728	0.0016	98.563	77.1248	1.27797	6.6545	6.2215	1.35004	Ssc.1781.1.A1_at	RBM25	1	5	Homo sapiens RNA binding motif protein 25 (RBM25); mRNA emb|BX647116.1|HSM807260 Homo sapiens mRNA; cDNA DKFZp686M06144 (from clone DKFZp686M06144)
710	0.0037301	0.0225381	0.0028	182.952	129.569	1.412	7.6145	7.086	1.44243	Ssc.19406.1.S1_at	RBM34	1	2	Homo sapiens RNA binding motif protein 34 (RBM34); mRNA gb|BC029451.1| Homo sapiens RNA binding motif protein 34; mRNA (cDNA clone MGC:32727 IMAGE:4809263); complete cds
548	0.0020161	0.0158161	0.0013	129.492	92.3316	1.40247	7.1705	6.5755	1.51047	Ssc.8220.1.A2_at	RBM39	1	4	RNA-binding region containing protein 2 (Hepatocellular carcinoma protein 1) (Splicing factor HCC1). [Source:Uniprot/SWISSPROT;Acc:Q14498]
704	0.0035989	0.0219768	0.0036	21.6603	16.6694	1.29941	4.5345	3.8585	1.5977	Ssc.6914.1.S1_a_at	RBM6	1	2	Homo sapiens RNA binding motif protein 6 (RBM6); mRNA gb|AF091264.1|AF091264 Homo sapiens RNA binding motif protein 6 (RBM6) mRNA; complete cds
157	0.0002247	0.0061483	0.0003	308.385	418.391	0.737074	8.301	8.632	0.794985	Ssc.11620.3.S1_a_at	RBM9	1	2	Homo sapiens RNA binding motif protein 9 (RBM9); transcript variant 6; mRNA
162	0.0002345	0.0061483	0.0002	103.016	51.8152	1.98814	6.8435	5.797	2.06551	Ssc.6805.1.A1_at	RBMS1	2	5	Homo sapiens RNA binding motif; single stranded interacting protein 1 (RBMS1); transcript variant 3; mRNA
709	0.0037222	0.0225381	0.0035	116.534	70.5209	1.65248	7.1325	6.175	1.94194	Ssc.6805.2.A1_at	RBMS1	2	5	Homo sapiens RNA binding motif; single stranded interacting protein 1 (RBMS1); transcript variant 3; mRNA
569	0.0021902	0.016533	0.0016	141.167	97.1591	1.45294	7.221	6.7315	1.40396	Ssc.21016.1.S1_at	RDX	1	2	Homo sapiens radixin (RDX); mRNA
71	5.14e-05	0.0031122	< 1e-07	988.88	583.228	1.69553	10.0645	9.3205	1.67481	Ssc.29178.1.A1_at	RETSAT	1	5	Homo sapiens retinol saturase (all-trans-retinol 13;14-reductase) (RETSAT); mRNA dbj|AK075261.1| Homo sapiens cDNA FLJ90780 fis; clone THYRO1001237; weakly similar to PHYTOENE DEHYDROGENASE (EC 1.3.-.-)
163	0.0002347	0.0061483	0.0002	90.8516	55.5387	1.63582	6.648	5.7425	1.87319	Ssc.29282.1.A1_at	RGS3	1	4	PREDICTED: Bos taurus similar to Eukaryotic translation initiation factor 5 (eIF-5); transcript variant 3 (LOC504752); mRNA
682	0.0034032	0.0214521	0.0027	1367.36	1068.74	1.27941	10.513	10.1895	1.25136	Ssc.18207.2.S1_at	RHOQ	4	6	Homo sapiens ras homolog gene family; member Q (RHOQ); mRNA
712	0.0037374	0.0225381	0.0031	557.446	346.029	1.61098	9.379	8.6125	1.70114	Ssc.13464.2.A1_at	RHOQ	4	6	Homo sapiens ras homolog gene family; member Q (RHOQ); mRNA
1050	0.0098267	0.0401698	0.008	1649.38	1114.42	1.48003	10.7425	9.994	1.68005	Ssc.9000.1.S1_at	RHOQ	4	6	Homo sapiens ras homolog gene family; member Q (RHOQ); mRNA
878	0.0060389	0.0295686	0.0061	186.533	125.688	1.48409	7.736	7.0815	1.57407	Ssc.22298.1.A1_at	RICTOR	1	2	Homo sapiens rapamycin-insensitive companion of mTOR (RICTOR); mRNA
22	7.7e-06	0.0015047	< 1e-07	67.0797	96.0967	0.698044	6.0975	6.63	0.691356	Ssc.8275.1.A1_at	RNF13	1	2	Homo sapiens ring finger protein 13 (RNF13); transcript variant 4; mRNA
373	0.0009648	0.0110912	0.0009	184.091	105.751	1.74081	7.836	6.6265	2.31257	Ssc.25159.1.A1_at	ROCK1	2	6	Homo sapiens Rho-associated; coiled-coil containing protein kinase 1 (ROCK1); mRNA
390	0.0010716	0.0117854	0.0012	39.2601	26.1081	1.50375	5.367	4.773	1.50943	Ssc.8503.1.S1_at	ROCK1	2	6	Homo sapiens Rho-associated; coiled-coil containing protein kinase 1 (ROCK1); mRNA
195	0.0003011	0.0065838	0.0004	1314.09	869.83	1.51074	10.485	9.7925	1.61608	Ssc.2429.1.S1_at	ROCK2	1	3	Mus musculus Rho-associated coiled-coil containing protein kinase 2 (Rock2); mRNA
343	0.0008213	0.0102592	0.0004	99.4356	148.838	0.668081	6.611	7.233	0.64977	Ssc.18950.1.A1_at	RP1-21O18.1	1	2	PREDICTED: KIAA1026 protein [Source:RefSeq_peptide;Acc:XP_048825]
601	0.002531	0.0180801	0.0022	33.6257	48.3038	0.696129	5.2045	5.323	0.921145	Ssc.9561.1.A1_at	RPC1	1	2	Entamoeba histolytica HM-1:IMSS beta-galactosidase (512.t00001) partial mRNA
18	5.7e-06	0.0013613	< 1e-07	87.2552	34.1057	2.55838	6.7755	5.304	2.7731	Ssc.13476.1.A1_at	RPL37	1	4	Homo sapiens ribosomal protein L37 (RPL37); mRNA
600	0.0025255	0.0180801	0.0031	121.722	90.3387	1.34739	6.99	6.444	1.46003	Ssc.8297.2.A1_at	RPS27	1	4	Homo sapiens ribosomal protein S27 (metallopanstimulin 1) (RPS27); mRNA
245	0.000442	0.0077539	0.0007	528.825	397.864	1.32916	9.095	8.634	1.3765	Ssc.15466.1.S1_at	RRAGD	1	2	Mus musculus Ras-related GTP binding D (Rragd); mRNA
336	0.0008021	0.0102215	0.0008	158.08	121.551	1.30053	7.4045	6.9725	1.3491	Ssc.16853.1.S1_at	RRN3	1	2	Homo sapiens RRN3 RNA polymerase I transcription factor homolog (S. cerevisiae) (RRN3); mRNA
872	0.0059401	0.0292568	0.0057	245.761	201.525	1.21951	7.995	7.739	1.19416	Ssc.5321.1.A1_at	RSBN1	1	2	Homo sapiens round spermatid basic protein 1 (RSBN1); mRNA
676	0.0033309	0.0211742	0.0031	35.3565	46.0353	0.76803	5.101	5.408	0.808321	Ssc.10678.1.A1_at	RSBN1L	1	2	Homo sapiens round spermatid basic protein 1-like (RSBN1L); mRNA gb|BC059402.1| Homo sapiens round spermatid basic protein 1-like; mRNA (cDNA clone MGC:71764 IMAGE:30347338); complete cds
364	0.0009303	0.0109736	0.0004	98.5842	128.832	0.765216	6.6055	7.0075	0.756808	Ssc.23526.1.S1_at	S1PR1	1	3	Homo sapiens endothelial differentiation; sphingolipid G-protein-coupled receptor; 1 (EDG1); mRNA
622	0.0027299	0.0188679	0.0031	1073.42	865.076	1.24084	10.0025	9.766	1.17813	Ssc.8657.1.A1_at	SAMD8	1	2	Mus musculus sterile alpha motif domain containing 8 (Samd8); mRNA
541	0.0019652	0.0155904	0.0019	646.14	401.44	1.60956	9.516	8.49	2.03637	Ssc.21074.1.A1_at	SAT1	1	3	Homo sapiens spermidine/spermine N1-acetyltransferase 1 (SAT1); mRNA gb|M77693.1|HUMSPERMNA Spermidine/spermine N1-acetyltransferase mRNA; complete cds
886	0.0062234	0.0301968	0.0058	171.526	210.499	0.814854	7.3905	7.717	0.797469	Ssc.19149.1.S1_a_at	SCAMP3	1	2	Homo sapiens secretory carrier membrane protein 3 (SCAMP3); transcript variant 1; mRNA
433	0.0013191	0.0129874	0.0009	139.151	85.3059	1.6312	7.2855	6.5445	1.67133	Ssc.14366.1.S1_at	SCN2A	1	8	Sodium channel protein type II alpha subunit (Voltage-gated sodium channel alpha subunit Nav1.2) (Sodium channel protein, brain II alpha subunit) (HBSC II). [Source:Uniprot/SWISSPROT;Acc:Q99250]
684	0.0034186	0.0214561	0.0037	62.1708	44.7664	1.38878	6.1185	5.4815	1.55509	Ssc.3494.1.A1_at	SEC31A	1	2	SEC31-like 1 isoform 1; yeast Sec31p homolog; protein-transport protein SEC31 [Homo sapiens]. [Source:RefSeq;Acc:NM_014933]
950	0.0074621	0.033768	0.006	62.6534	45.1718	1.387	6.187	5.5185	1.58942	Ssc.7976.1.A1_at	SEC5L1	1	2	Sus scrofa FKBP1A-like (LOC654323); mRNA gb|AY820760.1| Sus scrofa FKBP1A-like mRNA; complete cds
1057	0.0099604	0.0404488	0.0086	209.193	157.515	1.32809	7.829	7.3055	1.43744	Ssc.6708.1.A1_at	SEC63	1	3	Homo sapiens SEC63 homolog (S. cerevisiae) (SEC63); mRNA
567	0.0021752	0.0164656	0.0009	199.568	136.963	1.45709	7.7535	7.266	1.40201	Ssc.3477.1.A1_at	SENP6	3	4	Homo sapiens SUMO1/sentrin specific peptidase 6 (SENP6); mRNA gb|AF196304.1|AF196304 Homo sapiens SUMO-1-specific protease (SSP1) mRNA; complete cds
973	0.0079775	0.0352469	0.0056	255.053	176.308	1.44663	8.183	7.628	1.46917	Ssc.3477.3.S1_at	SENP6	3	4	Homo sapiens SUMO1/sentrin specific peptidase 6 (SENP6); mRNA gb|AF196304.1|AF196304 Homo sapiens SUMO-1-specific protease (SSP1) mRNA; complete cds
1038	0.0096256	0.039833	0.0065	101.957	71.6653	1.42269	6.8875	6.317	1.48504	Ssc.10005.1.S1_at	SENP6	3	4	Homo sapiens SUMO1/sentrin specific peptidase 6 (SENP6); mRNA gb|AF196304.1|AF196304 Homo sapiens SUMO-1-specific protease (SSP1) mRNA; complete cds
103	0.0001074	0.0044826	0.0001	83.3425	114.761	0.726229	6.2845	6.8225	0.688725	Ssc.2999.1.S1_at	SERINC2	1	2	Homo sapiens serine incorporator 2 (SERINC2); mRNA
677	0.0033357	0.0211742	0.0029	711.758	566.171	1.25714	9.4655	9.1635	1.23285	Ssc.26307.1.S1_at	SFRS10	1	5	Homo sapiens splicing factor; arginine/serine-rich 10 (transformer 2 homolog; Drosophila) (SFRS10); mRNA gb|U61267.1|HSU61267 Homo sapiens putative splice factor transformer2-beta mRNA; complete cds
745	0.0041996	0.0242337	0.0038	41.1129	30.1056	1.36563	5.309	5.0355	1.20874	Ssc.16590.1.S1_at	SFRS17A	1	2	Homo sapiens splicing factor; arginine/serine-rich 17A (SFRS17A); mRNA
740	0.0041345	0.0240192	0.0041	57.318	37.0228	1.54818	5.6745	5.1735	1.41519	Ssc.2726.1.A1_at	SFRS18	2	3	Homo sapiens chromosome 6 open reading frame 111 (C6orf111); mRNA gb|AF314184.1| Homo sapiens SR rich protein mRNA; complete cds
937	0.0071243	0.0326866	0.006	469.553	326.145	1.43971	8.888	8.234	1.57352	Ssc.4119.1.A1_at	SFRS18	2	3	Homo sapiens chromosome 6 open reading frame 111 (C6orf111); mRNA gb|AF314184.1| Homo sapiens SR rich protein mRNA; complete cds
914	0.0067479	0.0317243	0.0064	12.3651	18.2619	0.677097	3.5905	3.8165	0.855002	Ssc.11945.2.S1_at	SGCD	1	4	Homo sapiens sarcoglycan; delta (35kDa dystrophin-associated glycoprotein) (SGCD); transcript variant 1; mRNA
39	1.79e-05	0.0018979	< 1e-07	41.4811	79.1836	0.52386	5.38	6.272	0.538867	Ssc.26089.1.S1_at	SGMS1	1	2	Phosphatidylcholine:ceramide cholinephosphotransferase 1 (EC 2.7.-.-) (Sphingomyelin synthase 1) (Mob protein). [Source:Uniprot/SWISSPROT;Acc:Q86VZ5]
333	0.0007875	0.0101666	0.0007	65.5267	51.0697	1.28308	6.0815	5.66	1.33932	Ssc.5700.1.S1_at	SH3PXD2A	1	2	Homo sapiens SH3 and PX domains 2A (SH3PXD2A); mRNA
803	0.0049512	0.0265071	0.0057	265.78	179.549	1.48026	8.0935	7.551	1.45649	Ssc.25077.1.S1_at	SLC20A2	1	2	Homo sapiens solute carrier family 20 (phosphate transporter); member 2 (SLC20A2); mRNA gb|BC028600.2| Homo sapiens solute carrier family 20 (phosphate transporter); member 2; mRNA (cDNA clone MGC:33076 IMAGE:4820601); complete cds
965	0.0077037	0.0343194	0.0079	64.5976	50.5174	1.27872	5.969	5.6625	1.2367	Ssc.6273.1.A1_at	SLC25A38	1	2	Homo sapiens solute carrier family 25; member 38 (SLC25A38); mRNA dbj|AK000558.1| Homo sapiens cDNA FLJ20551 fis; clone KAT11656
528	0.0018682	0.0151728	0.0015	134.729	100.879	1.33555	6.985	6.8165	1.12389	Ssc.10376.1.A1_at	SLC25A42	1	2	Homo sapiens solute carrier family 25; member 42 (SLC25A42); mRNA
81	6.29e-05	0.0033239	< 1e-07	150.508	93.3288	1.61267	7.2435	6.5565	1.60993	Ssc.5999.1.A1_at	SLC25A5	1	2	Homo sapiens solute carrier family 25 (mitochondrial carrier; adenine nucleotide translocator); member 5 (SLC25A5); mRNA
461	0.0014631	0.0136163	0.0007	54.9759	70.6928	0.777674	5.9945	6.073	0.947042	Ssc.26816.1.S1_at	SLC2A12	1	2	Homo sapiens solute carrier family 2 (facilitated glucose transporter); member 12 (SLC2A12); mRNA
998	0.0087232	0.0375402	0.0079	103.452	63.6497	1.62533	6.9545	5.922	2.04557	Ssc.6154.1.S1_at	SLC6A6	1	2	Sodium- and chloride-dependent taurine transporter. [Source:Uniprot/SWISSPROT;Acc:P31641]
397	0.0011045	0.0119603	0.0009	30.8725	21.1617	1.45888	5.0275	4.446	1.4964	Ssc.5634.1.A1_at	SMAD5	1	2	Homo sapiens SMAD family member 5 (SMAD5); transcript variant 3; mRNA
660	0.003186	0.0207174	0.0035	42.8806	30.1648	1.42155	5.506	4.898	1.52414	Ssc.12091.1.A1_at	SMARCA1	1	2	Homo sapiens SWI/SNF related; matrix associated; actin dependent regulator of chromatin; subfamily a; member 1 (SMARCA1); mRNA
584	0.0023262	0.0171239	0.0021	380.286	217.83	1.74579	8.948	7.849	2.14206	Ssc.5101.1.A1_at	SMG1	1	2	Homo sapiens PI-3-kinase-related kinase SMG-1 (SMG1); mRNA
457	0.0014156	0.0133166	0.0017	84.5603	54.0322	1.565	6.684	5.603	2.1155	Ssc.8835.1.A1_at	SNAPC5	1	3	Homo sapiens small nuclear RNA activating complex; polypeptide 5; 19kDa (SNAPC5); mRNA
644	0.0030044	0.0200558	0.002	11.0896	7.77165	1.42693	3.2855	2.8965	1.30949	Ssc.3237.1.S1_at	SNORA71B	1	2	Homo sapiens small nucleolar RNA; H/ACA box 71B (SNORA71B) on chromosome 20
249	0.0004547	0.0078504	0.0005	98.8848	64.1373	1.54177	6.7995	5.9125	1.84933	Ssc.1967.1.A1_at	SNORA73A	1	2	Homo sapiens small nucleolar RNA; H/ACA box 73A (SNORA73A) on chromosome 1 gb|L07382.1|HUME1SNRNA Homo sapiens E1 small nucleolar RNA
893	0.0063765	0.0306972	0.0069	219.842	284.841	0.771806	7.868	8.0895	0.857673	Ssc.1024.1.S1_at	SNTB1	1	2	Homo sapiens syntrophin; beta 1 (dystrophin-associated protein A1; 59kDa; basic component 1) (SNTB1); mRNA
504	0.001708	0.0145688	0.0016	59.4477	43.9233	1.35344	5.889	5.574	1.24401	Ssc.2781.1.A1_at	SOLH	1	2	Homo sapiens small optic lobes homolog (Drosophila) (SOLH); mRNA
719	0.0038457	0.0229505	0.0046	2609.92	2038.56	1.28028	11.4205	10.9725	1.36415	Ssc.1534.1.A1_at	SORBS1	1	2	Homo sapiens sorbin and SH3 domain containing 1 (SORBS1); transcript variant 7; mRNA
352	0.0008534	0.0104226	0.0006	486.734	339.01	1.43575	9.017	8.4635	1.46764	Ssc.9916.1.S1_at	SPG20	1	2	Sus scrofa FKBP1A-like (LOC654323); mRNA gb|AY820760.1| Sus scrofa FKBP1A-like mRNA; complete cds
826	0.0053404	0.027774	0.0041	39.9546	49.6897	0.804082	5.4265	5.6035	0.88454	Ssc.725.1.S1_at	SPRR1A	1	2	Homo sapiens small proline-rich protein 1A (SPRR1A); mRNA
204	0.0003213	0.006761	0.0003	101.187	60.2042	1.68073	6.7405	5.977	1.6976	Ssc.29104.1.S1_at	SR140	1	3	Homo sapiens U2-associated SR140 protein (SR140); mRNA
62	4.26e-05	0.0029206	0.0001	89.3533	58.9581	1.51554	6.5045	5.971	1.44744	Ssc.12711.1.S1_at	SSFA2	1	2	Homo sapiens sperm specific antigen 2 (SSFA2); mRNA
1034	0.0095327	0.0396335	0.0061	424.053	327.112	1.29636	8.811	8.448	1.2861	Ssc.25766.1.S1_at	STAG2	1	3	Homo sapiens stromal antigen 2 (STAG2); transcript variant 4; mRNA
100	0.0001032	0.0044254	< 1e-07	28.9097	42.9364	0.673314	4.908	5.193	0.820742	Ssc.24608.1.S1_at	STAU1	1	2	Homo sapiens staufen; RNA binding protein; homolog 1 (Drosophila) (STAU1); transcript variant T5; mRNA
521	0.0018316	0.0151133	0.0011	24.1262	34.3821	0.701709	4.3715	4.978	0.656788	Ssc.26658.1.A1_at	STX18	1	2	Homo sapiens syntaxin 18 (STX18); mRNA
345	0.0008248	0.0102592	0.0003	59.9522	42.7177	1.40345	5.8695	5.472	1.31722	Ssc.21018.2.S1_at	SUV420H1	1	6	Homo sapiens suppressor of variegation 4-20 homolog 1 (Drosophila) (SUV420H1); transcript variant 1; mRNA
1008	0.0088147	0.0375936	0.0077	119.298	92.4975	1.28974	6.9685	6.6535	1.24401	Ssc.28506.1.S1_at	SYF2	1	2	Homo sapiens SYF2 homolog; RNA splicing factor (S. cerevisiae) (SYF2); transcript variant 1; mRNA
228	0.0003799	0.0071631	0.0003	81.2867	53.9365	1.50708	6.265	5.77	1.40932	Ssc.26929.1.S1_at	SYNPO2	1	2	PREDICTED: Homo sapiens synaptopodin 2; transcript variant 4 (SYNPO2); mRNA
479	0.0015919	0.0142673	0.0008	83.5341	57.6863	1.44808	6.3855	5.764	1.53847	Ssc.10295.1.A1_at	TAGLN2	1	2	Homo sapiens transgelin 2 (TAGLN2); mRNA dbj|D21261.1|HUMORFFA Homo sapiens KIAA0120 mRNA; partial cds
141	0.0001726	0.0052625	0.0001	12.9233	17.4494	0.740618	3.875	3.933	0.960595	Ssc.16975.1.A1_at	TANC2	1	2	PREDICTED: Homo sapiens tetratricopeptide repeat; ankyrin repeat and coiled-coil containing 2; transcript variant 3 (TANC2); mRNA
150	0.0002088	0.0059842	0.0002	27.0521	19.4528	1.39065	4.539	4.3105	1.17162	Ssc.30827.3.S1_at	TBC1D1	1	5	Homo sapiens TBC1 (tre-2/USP6; BUB2; cdc16) domain family; member 1 (TBC1D1); mRNA
761	0.0044085	0.0248556	0.0042	60.9784	48.2724	1.26322	5.83	5.569	1.19831	Ssc.1166.1.S1_at	TBC1D20	1	3	Homo sapiens TBC1 domain family; member 20 (TBC1D20); mRNA
555	0.0020716	0.0160347	0.0018	52.6501	66.6456	0.790001	5.7395	6.109	0.774051	Ssc.428.10.A1_at	TCA	2	5	PREDICTED: Bos taurus similar to T-cell receptor alpha chain (LOC618552); mRNA
839	0.0054348	0.0278174	0.0031	13.6093	19.8938	0.684098	3.7605	3.849	0.9405	Ssc.428.5.S1_at	TCA	2	5	PREDICTED: Bos taurus similar to T-cell receptor alpha chain (LOC618552); mRNA
473	0.0015542	0.0141146	0.0019	111.129	82.0769	1.35396	6.938	6.4765	1.37697	Ssc.10270.1.S1_at	TCEA1	1	3	Homo sapiens transcription elongation factor A (SII); 1 (TCEA1); transcript variant 1; mRNA
517	0.00182	0.0151129	0.0025	16.4806	21.4015	0.770067	4.043	4.2825	0.847039	Ssc.7552.1.A1_at	TES	1	2	Homo sapiens testis derived transcript (3 LIM domains) (TES); transcript variant 1; mRNA
287	0.0005805	0.0086954	0.0009	65.7153	35.2584	1.86382	6.174	5.4895	1.60714	Ssc.7212.1.A1_at	TFPI	1	2	Homo sapiens tissue factor pathway inhibitor (lipoprotein-associated coagulation inhibitor) (TFPI); transcript variant 2; mRNA
961	0.0076713	0.0342778	0.0083	89.4674	70.5656	1.26786	6.5305	6.196	1.26094	Ssc.92.1.S1_at	TGFB2	1	3	Homo sapiens transforming growth factor; beta 2 (TGFB2); mRNA emb|Y00083.1|HSGTSF Human mRNA for glioblastoma-derived T-cell suppressor factor G-TsF (transforming growth factor-beta2; TGF-beta2)
439	0.0013298	0.0129874	0.001	127.898	95.4611	1.33979	7.0365	6.5375	1.41323	Ssc.1176.1.A1_at	TGFBR3	1	2	Homo sapiens transforming growth factor; beta receptor III (TGFBR3); mRNA
901	0.0065297	0.0311556	0.0044	93.4809	64.328	1.45319	6.5705	6.1565	1.33237	Ssc.29058.1.S1_at	THOC1	1	4	Homo sapiens THO complex 1 (THOC1); mRNA gb|L36529.1|HUMPRP8A Human (clone N5-4) protein p84 mRNA; complete cds
367	0.0009368	0.0109736	0.0006	18.9446	12.4829	1.51765	4.2965	3.7775	1.43296	Ssc.21213.1.S1_at	THOC2	1	2	Homo sapiens THO complex 2 (THOC2); transcript variant 1; mRNA
203	0.0003193	0.006761	0.0006	37.5621	25.019	1.50134	5.33	4.581	1.68063	Ssc.30319.1.A1_at	THOC3	1	2	Sus scrofa FKBP1A-like (LOC654323); mRNA gb|AY820760.1| Sus scrofa FKBP1A-like mRNA; complete cds
507	0.0017312	0.0146793	0.0015	215.28	128.539	1.67483	8.0855	6.9885	2.13909	Ssc.1590.1.S1_at	TLR1	1	2	Gallus gallus toll-like receptor 1 (TLR1); mRNA emb|AJ720806.1| Gallus gallus mRNA for hypothetical protein; clone 26b5
831	0.0053818	0.0278174	0.0035	416.176	300.865	1.38327	8.69	8.3025	1.30812	Ssc.494.1.S2_at	TMEM56	1	3	Homo sapiens transmembrane protein 56 (TMEM56); mRNA dbj|AK056404.1| Homo sapiens cDNA FLJ31842 fis; clone NT2RP7000259
26	9.3e-06	0.0015377	< 1e-07	72.4319	105.923	0.683816	6.321	6.6685	0.785945	Ssc.5763.1.A1_at	TMEM60	1	3	Homo sapiens transmembrane protein 60 (TMEM60); mRNA gb|AF260336.1|AF260336 Homo sapiens DC32 mRNA; complete cds
516	0.0017907	0.014919	0.0015	156.798	98.8642	1.58599	7.53	6.2565	2.41747	Ssc.6834.1.A1_at	TMEM68	1	2	Homo sapiens transmembrane protein 68 (TMEM68); mRNA dbj|AK056932.1| Homo sapiens cDNA FLJ32370 fis; clone PUAEN1000322
298	0.0006151	0.0088735	0.0007	160.385	112.323	1.42789	7.4235	6.882	1.45549	Ssc.1852.1.S1_at	TMEM87A	1	2	Homo sapiens transmembrane protein 87A (TMEM87A); mRNA dbj|AK074870.1| Homo sapiens cDNA FLJ90389 fis; clone NT2RP2005463; weakly similar to PROTEIN PTM1 PRECURSOR
986	0.0083935	0.0365607	0.0058	205.393	145.611	1.41056	7.763	7.476	1.2201	Ssc.30558.1.A1_at	TMF1	1	2	Homo sapiens TATA element modulatory factor 1 (TMF1); mRNA
435	0.0013205	0.0129874	0.001	34.5851	25.4644	1.35818	5.057	4.5285	1.44243	Ssc.14239.1.A1_at	TNPO1	1	2	Homo sapiens transportin 1 (TNPO1); transcript variant 1; mRNA
369	0.0009579	0.0110912	0.0007	87.9946	52.5226	1.67537	6.8055	5.5865	2.32785	Ssc.10883.1.S1_at	TNRC6A	3	4	Homo sapiens trinucleotide repeat containing 6A (TNRC6A); mRNA
447	0.0013504	0.0129874	0.0014	166.776	103.419	1.61262	7.5995	6.394	2.30617	Ssc.10883.2.A1_at	TNRC6A	3	4	Homo sapiens trinucleotide repeat containing 6A (TNRC6A); mRNA
969	0.0078868	0.0349848	0.0071	117.576	89.7591	1.3099	6.866	6.487	1.30044	Ssc.12187.1.S1_at	TNRC6A	3	4	Homo sapiens trinucleotide repeat containing 6A (TNRC6A); mRNA
84	6.66e-05	0.0034085	0.0001	509.715	342.918	1.48641	9.07	8.5125	1.47172	Ssc.7065.1.A1_at	TPR	1	3	Homo sapiens translocated promoter region (to activated MET oncogene) (TPR); mRNA
563	0.0021381	0.016308	0.0014	130.552	91.1774	1.43185	7.131	6.722	1.32777	Ssc.17276.1.S1_at	TRMT6	1	4	Homo sapiens CGI-09 protein (CGI-09); mRNA
836	0.0054134	0.0278174	0.0061	133.49	90.4021	1.47663	7.287	6.623	1.58447	Ssc.13606.1.A1_at	TRPM7	1	2	Homo sapiens transient receptor potential cation channel; subfamily M; member 7 (TRPM7); mRNA
1025	0.0093125	0.039058	0.0082	52.7849	75.0297	0.70352	5.639	6.235	0.661586	Ssc.30243.1.A1_at	TRPS1	1	2	Homo sapiens trichorhinophalangeal syndrome I (TRPS1); mRNA
992	0.00849	0.0367909	0.008	31.8115	45.7705	0.695021	4.8085	5.2995	0.711532	Ssc.21290.1.S1_at	TSC22D2	1	3	Homo sapiens TSC22 domain family; member 2 (TSC22D2); mRNA gb|BC044643.1| Homo sapiens TSC22 domain family; member 2; mRNA (cDNA clone MGC:52200 IMAGE:5454441); complete cds
754	0.0043608	0.0248556	0.005	25.159	18.2185	1.38096	4.8015	3.919	1.84357	Ssc.19290.1.S1_at	TSEN15	1	2	tRNA-splicing endonuclease subunit SEN15 (tRNA-intron endonuclease SEN15) (HsSen15). [Source:Uniprot/SWISSPROT;Acc:Q8WW01]
300	0.0006203	0.0088889	0.0004	123.606	95.2358	1.2979	6.983	6.6375	1.27059	Ssc.21697.1.A1_at	TSIX	1	3	Homo sapiens X (inactive)-specific transcript; antisense (TSIX) on chromosome X
922	0.006935	0.0323358	0.0067	361.48	295.7	1.22246	8.431	8.211	1.16473	Ssc.3163.1.S1_at	TWF2	1	2	Homo sapiens twinfilin; actin-binding protein; homolog 2 (Drosophila) (TWF2); mRNA
69	4.84e-05	0.0030155	< 1e-07	80.2337	59.7133	1.34365	6.31	5.914	1.31585	Ssc.6097.1.S1_at	TXNRD1	2	3	Sus scrofa FKBP1A-like (LOC654323); mRNA gb|AY820760.1| Sus scrofa FKBP1A-like mRNA; complete cds
117	0.0001306	0.0047686	0.0001	103.733	65.3587	1.58714	6.7235	6.024	1.62394	Ssc.6097.1.S1_a_at	TXNRD1	2	3	Homo sapiens thioredoxin reductase 1 (TXNRD1); transcript variant 5; mRNA
279	0.0005431	0.0083416	0.0005	112.434	143.362	0.784268	6.8645	7.1075	0.844986	Ssc.6768.1.A1_at	UBE2J1	2	3	Homo sapiens ubiquitin-conjugating enzyme E2; J1 (UBC6 homolog; yeast) (UBE2J1); mRNA
388	0.0010626	0.0117735	0.0009	39.0696	50.2567	0.7774	5.331	5.5275	0.872665	Ssc.6768.2.S1_at	UBE2J1	2	3	Homo sapiens ubiquitin-conjugating enzyme E2; J1 (UBC6 homolog; yeast) (UBE2J1); mRNA
358	0.0008847	0.010572	0.001	47.4493	64.7551	0.732751	5.6765	6.114	0.738413	Ssc.19134.2.S1_at	UBE2V1	1	2	Homo sapiens ubiquitin-conjugating enzyme E2 variant 1 (UBE2V1); transcript variant 4; mRNA
135	0.0001627	0.0051811	0.0001	903.398	560.398	1.61207	9.836	9.07	1.70055	Ssc.24728.2.S1_a_at	UCK2	2	4	Homo sapiens uridine-cytidine kinase 2 (UCK2); mRNA
303	0.000631	0.0089527	0.0007	85.7938	56.9238	1.50717	6.2815	5.715	1.48093	Ssc.24728.2.S1_at	UCK2	2	4	Homo sapiens uridine-cytidine kinase 2 (UCK2); mRNA
576	0.0022349	0.0166789	0.0013	307.215	247.348	1.24204	8.3075	7.9685	1.26488	Ssc.20612.1.S1_at	UFM1	2	3	Homo sapiens ubiquitin-fold modifier 1 (UFM1); mRNA gb|AF208844.1|AF208844 Homo sapiens BM-002 mRNA; complete cds
762	0.0044123	0.0248556	0.0048	50.6916	40.6921	1.24573	5.6445	5.3585	1.21926	Ssc.13522.1.S1_at	UFM1	2	3	Homo sapiens ubiquitin-fold modifier 1 (UFM1); mRNA gb|AF208844.1|AF208844 Homo sapiens BM-002 mRNA; complete cds
806	0.0050513	0.0268616	0.0056	105.513	75.1402	1.40421	6.691	6.2945	1.31631	Ssc.17674.1.A1_at	UGCG	1	2	PREDICTED: Pan troglodytes ceramide glucosyltransferase (UGCG); mRNA
509	0.0017417	0.0146975	0.0013	82.0119	105.409	0.778033	6.25	6.809	0.678772	Ssc.14234.1.A1_at	UHRF1BP1	1	2	Homo sapiens chromosome 6 open reading frame 107 (C6orf107); mRNA
852	0.0056554	0.0285359	0.005	537.083	398.917	1.34635	9.3055	8.634	1.59273	Ssc.18729.1.A1_s_at	ULK2	2	3	Homo sapiens unc-51-like kinase 2 (C. elegans) (ULK2); mRNA
938	0.0071429	0.032737	0.006	95.3249	71.4965	1.33328	6.711	6.262	1.36509	Ssc.4912.1.A1_at	ULK2	2	3	Homo sapiens unc-51-like kinase 2 (C. elegans) (ULK2); mRNA
711	0.0037332	0.0225381	0.0031	33.3498	19.6606	1.69628	5.253	4.0395	2.319	Ssc.2192.1.A1_at	UPF3B	2	5	Homo sapiens UPF3 regulator of nonsense transcripts homolog B (yeast) (UPF3B); transcript variant 2; mRNA
875	0.0060045	0.0294876	0.0053	14.6553	10.7156	1.36766	3.769	3.2985	1.38559	Ssc.22179.1.A1_at	UPF3B	2	5	Homo sapiens UPF3 regulator of nonsense transcripts homolog B (yeast) (UPF3B); transcript variant 2; mRNA
1000	0.0087424	0.0375402	0.0078	1339.23	950.6	1.40883	10.4835	9.726	1.69056	Ssc.2004.1.A1_at	USH2A	1	5	Sus scrofa FKBP1A-like (LOC654323); mRNA gb|AY820760.1| Sus scrofa FKBP1A-like mRNA; complete cds
403	0.0011617	0.0123924	0.0008	75.875	42.2226	1.79702	6.4725	5.689	1.7213	Ssc.26871.1.S1_at	USP16	1	3	Homo sapiens ubiquitin specific peptidase 16 (USP16); transcript variant 3; mRNA
997	0.0087096	0.0375402	0.0089	19.87	25.3756	0.783038	4.281	4.5165	0.849391	Ssc.14434.1.A1_at	USP3	1	3	Homo sapiens ubiquitin specific peptidase 3 (USP3); mRNA
424	0.001292	0.0129874	0.001	24.7964	17.6812	1.40242	4.573	4.0565	1.43048	Ssc.14408.1.A1_at	USP34	1	2	Homo sapiens ubiquitin specific peptidase 34 (USP34); mRNA
425	0.0012948	0.0129874	0.0011	137.094	90.9288	1.5077	7.055	6.4635	1.50681	Ssc.13093.1.S1_at	USP7	1	2	Homo sapiens ubiquitin specific peptidase 7 (herpes virus-associated) (USP7); mRNA emb|Z72499.1|HSUBQPRTS H.sapiens mRNA for herpesvirus associated ubiquitin-specific protease (HAUSP)
975	0.0080672	0.0355701	0.0069	133.666	106.43	1.25591	7.1985	6.685	1.42751	Ssc.4954.1.S1_at	VPRBP	1	2	Homo sapiens Vpr (HIV-1) binding protein (VPRBP); mRNA dbj|AB018343.1| Homo sapiens mRNA for KIAA0800 protein; partial cds
864	0.0058072	0.0288798	0.0067	172.147	139.116	1.23743	7.468	7.1295	1.26444	Ssc.3323.1.S1_at	VPS54	1	2	Homo sapiens vacuolar protein sorting 54 homolog (S. cerevisiae) (VPS54); transcript variant 1; mRNA
697	0.0035362	0.0218108	0.003	101.446	69.035	1.46949	6.8495	5.8255	2.03355	Ssc.1079.1.A1_at	WHSC1L1	1	4	Homo sapiens Wolf-Hirschhorn syndrome candidate 1-like 1 (WHSC1L1); transcript variant long; mRNA gb|AF332469.1|AF332469 Homo sapiens putative protein WHSC1L1l (WHSC1L1) mRNA; complete cds; alternatively spliced
131	0.0001509	0.0049521	0.0001	525.537	393.396	1.3359	9.134	8.669	1.38032	Ssc.2080.1.S1_at	WIPI1	1	2	Homo sapiens WD repeat domain; phosphoinositide interacting 1 (WIPI1); mRNA
911	0.0067139	0.0316828	0.0075	189.275	260.496	0.726596	7.518	8.1265	0.655878	Ssc.23544.1.S1_at	XPO6	1	2	Sus scrofa FKBP1A-like (LOC654323); mRNA gb|AY820760.1| Sus scrofa FKBP1A-like mRNA; complete cds
346	0.0008257	0.0102592	0.0008	383.224	294.172	1.30272	8.707	8.1035	1.5194	Ssc.7732.1.A1_at	XPOT	1	2	Homo sapiens exportin; tRNA (nuclear export receptor for tRNAs) (XPOT); mRNA
427	0.0013089	0.0129874	0.0011	759.238	529.46	1.43399	9.7495	8.9615	1.72668	Ssc.912.1.S1_at	YPEL5	1	2	Homo sapiens yippee-like 5 (Drosophila) (YPEL5); mRNA gb|AF151885.1|AF151885 Homo sapiens CGI-127 protein mRNA; complete cds
595	0.0024578	0.0177581	0.0024	372.702	243.562	1.53021	8.8015	7.8525	1.93053	Ssc.2911.1.A1_at	YTHDC1	1	2	Homo sapiens YTH domain containing 1 (YTHDC1); transcript variant 2; mRNA
936	0.0071097	0.0326545	0.0072	1240.65	1590.49	0.780041	10.311	10.724	0.75106	Ssc.5805.1.A1_at	YWHAE	1	2	Homo sapiens tyrosine 3-monooxygenase/tryptophan 5-monooxygenase activation protein; epsilon polypeptide (YWHAE); mRNA
678	0.0033394	0.0211742	0.0036	811.338	639.314	1.26908	9.5815	9.3025	1.21335	Ssc.2948.1.S1_at	ZAK	1	2	Homo sapiens sterile alpha motif and leucine zipper containing kinase AZK (ZAK); transcript variant 2; mRNA
671	0.0032836	0.0210101	0.0031	250.516	183.309	1.36664	8.081	7.6365	1.36084	Ssc.1832.2.S1_at	ZCRB1	1	2	Homo sapiens zinc finger CCHC-type and RNA binding motif 1 (ZCRB1); mRNA
36	1.37e-05	0.001636	< 1e-07	65.9482	98.5655	0.66908	5.9885	6.384	0.760226	Ssc.19641.1.S1_at	ZDHHC14	1	2	Homo sapiens zinc finger; DHHC-type containing 14 (ZDHHC14); transcript variant 2; mRNA gb|AF542389.1| Homo sapiens NEW1 domain containing protein isoform mRNA; complete cds; alternatively spliced
582	0.0023152	0.0171015	0.0018	20.435	27.1783	0.751888	4.336	4.5565	0.858268	Ssc.21551.1.A1_at	ZFP64	1	3	Homo sapiens zinc finger protein 64 homolog (mouse) (ZFP64); transcript variant 2; mRNA
791	0.0047518	0.0258255	0.0039	240.806	187.54	1.28403	8.0075	7.631	1.29819	Ssc.10598.1.A1_at	ZFYVE16	1	2	Homo sapiens zinc finger; FYVE domain containing 16 (ZFYVE16); mRNA emb|BX537424.1|HSM805726 Homo sapiens mRNA; cDNA DKFZp686K236 (from clone DKFZp686K236); complete cds
757	0.0043947	0.0248556	0.0046	210.837	270.736	0.778755	7.6875	8.0185	0.794985	Ssc.25122.1.S1_at	ZMAT3	1	2	Mus musculus zinc finger matrin type 3 (Zmat3); mRNA
811	0.0050674	0.0268616	0.0036	43.6563	31.1271	1.40252	5.5715	4.7315	1.79005	Ssc.30419.1.A1_at	ZMYM6	1	2	Homo sapiens zinc finger; MYM-type 6 (ZMYM6); mRNA
1004	0.008769	0.0375402	0.0058	873.36	656.746	1.32983	9.943	9.5105	1.34957	Ssc.8660.1.A1_at	ZMYND11	1	2	Homo sapiens zinc finger; MYND domain containing 11 (ZMYND11); transcript variant 1; mRNA
486	0.0016242	0.0143571	0.001	88.7489	55.3481	1.60347	6.579	5.894	1.6077	Ssc.6436.1.S1_at	ZNF146	2	3	Homo sapiens zinc finger protein 146 (ZNF146); mRNA emb|X70394.1|HSOZF H.sapiens OZF mRNA
488	0.0016349	0.0144025	0.0017	240.08	169.269	1.41833	8.0115	7.44	1.48607	Ssc.6436.2.S1_at	ZNF146	2	3	Homo sapiens zinc finger protein 146 (ZNF146); mRNA emb|X70394.1|HSOZF H.sapiens OZF mRNA
776	0.0045128	0.0250007	0.0033	395.389	315.38	1.25369	8.752	8.365	1.30767	Ssc.10943.1.S1_at	ZNF24	1	3	Homo sapiens zinc finger protein 24 (ZNF24); mRNA gb|U68536.1|HSU68536 Human zinc finger protein mRNA; complete cds
626	0.002805	0.0192072	0.003	25.3375	19.7185	1.28496	4.508	4.343	1.12117	Ssc.8906.1.A1_at	ZNF281	2	6	Homo sapiens zinc finger protein 281 (ZNF281); mRNA gb|BC060820.1| Homo sapiens zinc finger protein 281; mRNA (cDNA clone MGC:71675 IMAGE:30344180); complete cds
849	0.0056016	0.0283643	0.0062	77.6583	61.6688	1.25928	6.3	5.9345	1.28833	Ssc.18012.2.S1_at	ZNF281	2	6	Homo sapiens zinc finger protein 281 (ZNF281); mRNA gb|BC060820.1| Homo sapiens zinc finger protein 281; mRNA (cDNA clone MGC:71675 IMAGE:30344180); complete cds
868	0.0059049	0.0292307	0.0052	64.2091	40.1334	1.59989	6.0925	5.3355	1.68997	Ssc.26258.1.S1_at	ZNF326	2	3	Homo sapiens zinc finger protein 326 (ZNF326); transcript variant 1; mRNA
1014	0.0090036	0.0381246	0.0076	467.355	301.128	1.55201	9.165	8.1375	2.03849	Ssc.8481.1.A1_at	ZNF326	2	3	Homo sapiens zinc finger protein 326 (ZNF326); transcript variant 1; mRNA
199	0.0003116	0.0067315	< 1e-07	11.3106	17.1037	0.661295	3.377	3.975	0.660669	Ssc.3324.1.S1_at	ZNF704	1	3	Homo sapiens zinc finger protein 704 (ZNF704); mRNA
98	9.59e-05	0.0042069	0.0001	20.2177	11.3803	1.77655	4.4055	3.7805	1.54221	Ssc.7043.1.A1_at	0	10	10
426	0.0012956	0.0129874	0.001	47.9015	65.4648	0.731714	5.5025	5.984	0.716233	Ssc.28416.1.A1_at	0	10	10
591	0.0024201	0.0176041	0.0019	53.2038	37.2343	1.42889	5.78	5.2155	1.47887	Ssc.13792.1.A1_at	0	10	10
746	0.004226	0.0243533	0.0042	27.7333	18.3283	1.51314	4.839	4.205	1.55186	Ssc.3740.1.A1_at	0	10	10
756	0.0043879	0.0248556	0.0042	54.5739	67.692	0.806209	5.69	6.0295	0.790315	Ssc.12993.1.A1_at	0	10	10
777	0.0045226	0.0250227	0.004	18.0526	23.3575	0.772882	4.0615	4.34	0.824448	Ssc.24303.1.S1_at	0	10	10
883	0.0061653	0.0300166	0.0045	110.013	75.1302	1.4643	6.903	6.464	1.35566	Ssc.21706.1.A1_at	0	10	10
983	0.0082889	0.0362502	0.0064	81.7456	108.109	0.756141	6.3545	6.785	0.742005	AFFX-r2-Bs-phe-3_at	0	10	10
993	0.0084981	0.0367909	0.0084	660.982	888.665	0.743792	9.4265	9.605	0.883621	Ssc.16359.2.S1_s_at	0	10	10
947	0.0073991	0.0335816	0.0072	21.0692	16.346	1.28895	4.4055	4.0415	1.28699	Ssc.28945.3.S1_at	0	10	10
235	0.0004051	0.0073903	0.0004	20.2116	13.0547	1.54822	4.2885	3.5345	1.68646	Ssc.5074.1.S1_at	A830010M20Rik	1	1	PREDICTED: Mus musculus RIKEN cDNA A830010M20 gene; transcript variant 1 (A830010M20Rik); mRNA
565	0.0021622	0.0164519	0.0032	180.519	230.569	0.782928	7.4865	7.7295	0.844986	Ssc.30026.1.A1_at	ABCA5	1	1	Homo sapiens ATP-binding cassette; sub-family A (ABC1); member 5 (ABCA5); transcript variant 1; mRNA
319	0.0007118	0.0095926	0.0003	121.169	81.3476	1.48952	6.779	6.4105	1.29101	Ssc.27270.1.S1_at	ABHD5	1	1	Homo sapiens abhydrolase domain containing 5 (ABHD5); mRNA
492	0.001658	0.0144614	0.0013	98.1339	68.8754	1.4248	6.8435	6.1785	1.58557	Ssc.1225.1.S1_at	ACAA1	1	1	Homo sapiens acetyl-Coenzyme A acyltransferase 1 (peroxisomal 3-oxoacyl-Coenzyme A thiolase) (ACAA1); nuclear gene encoding mitochondrial protein; mRNA
728	0.0039207	0.0231526	0.005	68.341	41.0031	1.66673	6.2285	5.616	1.52891	Ssc.3046.2.S1_a_at	ACTR3B	1	1	Homo sapiens ARP3 actin-related protein 3 homolog B (yeast) (ACTR3B); transcript variant 1; mRNA
615	0.0026921	0.0187914	0.0017	247.526	332.113	0.745305	8.057	8.406	0.785128	Ssc.14528.1.S1_at	ACY1	1	1	Homo sapiens aminoacylase 1 (ACY1); mRNA gb|L07548.1|HUMACYPRO Human aminoacylase-1 (ACY1) mRNA; complete cds
1042	0.0096631	0.0398672	0.0083	76.5039	100.895	0.758256	6.27	6.732	0.725979	Ssc.6528.1.S1_at	AGPAT2	1	1	Homo sapiens 1-acylglycerol-3-phosphate O-acyltransferase 2 (lysophosphatidic acid acyltransferase; beta) (AGPAT2); transcript variant 1; mRNA
959	0.0076458	0.0342746	0.0067	47.2061	30.9595	1.52477	5.5655	5.101	1.37984	Ssc.25146.1.S1_at	AGPAT6	1	1	Homo sapiens 1-acylglycerol-3-phosphate O-acyltransferase 6 (lysophosphatidic acid acyltransferase; zeta) (AGPAT6); mRNA gb|AF406612.1| Homo sapiens putative lysophosphatidic acid acyltransferase mRNA; complete cds
858	0.0057667	0.0288571	0.0059	34.3738	22.96	1.49712	5.1205	4.506	1.53103	Ssc.4891.1.A1_at	AGPAT9	1	1	Homo sapiens lung cancer metastasis-associated protein (MAG1); mRNA gb|AY358100.1| Homo sapiens clone DNA108681 EGAE2753 (UNQ2753) mRNA; complete cds
47	2.55e-05	0.0023324	< 1e-07	559.299	329.125	1.69935	9.205	8.4145	1.72967	Ssc.4804.1.S1_at	AGT	2	2	Sus scrofa FKBP1A-like (LOC654323); mRNA gb|AY820760.1| Sus scrofa FKBP1A-like mRNA; complete cds
323	0.0007363	0.0097999	0.0008	70.1898	54.6183	1.2851	6.111	5.777	1.2605	Ssc.21856.1.S1_at	AGT	2	2	Homo sapiens angiotensinogen (serpin peptidase inhibitor; clade A; member 8) (AGT); mRNA
6	1.2e-06	0.0008598	< 1e-07	182.829	95.698	1.91048	7.5695	6.5115	2.08204	Ssc.1187.1.S1_at	ALDOC	1	1	Homo sapiens aldolase C; fructose-bisphosphate (ALDOC); mRNA
529	0.0018684	0.0151728	0.002	118.638	83.6072	1.41899	6.972	6.3815	1.50577	Ssc.7238.1.A1_at	ALS2CR17	1	1	ALS2CR17; beach [Homo sapiens]. [Source:RefSeq;Acc:NM_198945]
127	0.000147	0.0049521	0.0002	160.466	68.8909	2.32927	7.393	5.8485	2.91703	Ssc.15638.1.A1_at	AMPD3	1	1	Homo sapiens adenosine monophosphate deaminase (isoform E) (AMPD3); transcript variant 3; mRNA
362	0.000907	0.0107713	0.001	34.4364	23.6378	1.45684	5.1325	4.567	1.4799	Ssc.24121.1.A1_at	ANKRD12	2	2	Homo sapiens ankyrin repeat domain 12 (ANKRD12); transcript variant 2; mRNA
888	0.0062731	0.0303624	0.0044	35.7555	27.9346	1.27997	5.077	4.9765	1.07214	Ssc.8383.1.A1_at	ANKRD12	2	2	Homo sapiens ankyrin repeat domain 12 (ANKRD12); transcript variant 2; mRNA
708	0.0036813	0.022353	0.0029	522.96	346.529	1.50913	8.939	8.546	1.31312	Ssc.18494.1.S1_at	ANKRD2	2	2	Homo sapiens ankyrin repeat domain 2 (stretch responsive muscle) (ANKRD2); mRNA
823	0.005264	0.0274969	0.0034	1746.79	1239.68	1.40906	10.6515	10.5015	1.10957	Ssc.18494.2.A1_at	ANKRD2	2	2	Homo sapiens ankyrin repeat domain 2 (stretch responsive muscle) (ANKRD2); mRNA
471	0.0015309	0.0139731	0.0018	8200.85	5817.99	1.40957	13.2215	12.562	1.57954	Ssc.1741.1.S1_at	ANKRD23	1	1	Homo sapiens ankyrin repeat domain 23 (ANKRD23); mRNA
542	0.0019671	0.0155904	0.0015	247.053	196.157	1.25947	7.996	7.726	1.20581	Ssc.8430.1.A1_at	ANKRD46	1	1	Homo sapiens ankyrin repeat domain 46 (ANKRD46); mRNA dbj|AB077205.1| Homo sapiens ank-s mRNA for ankyrin repeat small protein; complete cds
280	0.0005433	0.0083416	0.0002	1740.61	1313.1	1.32557	10.7935	10.294	1.41372	Ssc.12241.1.A1_at	ANXA2	1	1	Homo sapiens annexin A2 (ANXA2); transcript variant 3; mRNA
534	0.0019011	0.0152844	0.0012	293.554	220.72	1.32998	8.2235	7.886	1.26357	Ssc.1143.1.S1_a_at	ANXA4	1	1	Bos taurus annexin A4 (ANXA4); mRNA emb|X13627.1|BTCHR4 Bovine mRNA for endonexin (chromobindin 4)
778	0.004555	0.0251638	0.0026	34.5879	25.7603	1.34268	5.244	4.786	1.37364	Ssc.26553.1.S1_at	AP1G1	1	1	Homo sapiens adaptor-related protein complex 1; gamma 1 subunit (AP1G1); transcript variant 2; mRNA
647	0.0030385	0.0201351	0.0027	359.212	262.076	1.37064	8.5775	8.0875	1.40444	Ssc.26400.1.S1_at	AP4E1	1	1	Homo sapiens adaptor-related protein complex 4; epsilon 1 subunit (AP4E1); mRNA
985	0.0083448	0.0364206	0.0088	250.884	201.633	1.24426	8.004	7.601	1.32225	Ssc.7943.1.S1_at	APEX1	1	1	Homo sapiens APEX nuclease (multifunctional DNA repair enzyme) 1 (APEX1); transcript variant 1; mRNA
23	8.4e-06	0.0015226	< 1e-07	135.458	254.674	0.531886	7.3335	8.0265	0.618566	Ssc.3832.1.S1_at	AQP3	1	1	Homo sapiens aquaporin 3 (Gill blood group) (AQP3); mRNA
65	4.52e-05	0.0029516	0.0001	18.9513	40.2573	0.470753	4.0535	5.37	0.401508	Ssc.13622.1.S1_at	AQP4	3	3	Homo sapiens aquaporin 4 (AQP4); transcript variant a; mRNA
645	0.0030104	0.0200647	0.0029	22.7401	32.9595	0.68994	4.31	4.9825	0.627419	Ssc.8411.1.A1_at	ARHGAP26	1	1	Homo sapiens Rho GTPase activating protein 26 (ARHGAP26); mRNA
989	0.0084746	0.0367909	0.0081	26.1089	36.2935	0.719383	4.855	5.283	0.743291	Ssc.28468.1.A1_at	ARHGAP29	1	1	Homo sapiens Rho GTPase activating protein 29 (ARHGAP29); mRNA
1018	0.009049	0.0381945	0.0079	48.3933	37.5308	1.28943	5.6255	5.1705	1.37078	Ssc.9402.1.A1_at	ARHGEF10	1	1	Homo sapiens Rho guanine nucleotide exchange factor (GEF) 10 (ARHGEF10); mRNA
462	0.0014633	0.0136163	0.0018	15.4949	21.051	0.736064	4.079	4.31	0.852044	Ssc.6060.1.S1_at	ARHGEF15	1	1	Homo sapiens Rho guanine nucleotide exchange factor (GEF) 15 (ARHGEF15); mRNA
982	0.0082212	0.0359908	0.0075	118.86	70.0427	1.69696	7.124	6.4215	1.62732	Ssc.21077.1.S1_at	AS3MT	1	1	Sus scrofa FKBP1A-like (LOC654323); mRNA gb|AY820760.1| Sus scrofa FKBP1A-like mRNA; complete cds
859	0.0057746	0.0288571	0.0031	511.838	707.642	0.723301	9.026	9.4735	0.733312	Ssc.11609.1.A1_at	ASNS	1	1	Homo sapiens asparagine synthetase (ASNS); transcript variant 3; mRNA
431	0.0013179	0.0129874	0.0009	29.0545	41.8453	0.69433	4.855	5.314	0.72749	Ssc.12910.1.A1_at	ATF7	1	1	Homo sapiens activating transcription factor 7 (ATF7); mRNA emb|X52943.1|HSATFA Human mRNA for ATF-a transcription factor
800	0.004869	0.0261648	0.0053	297.923	394.811	0.754597	8.175	8.692	0.698823	Ssc.2160.1.S1_at	ATG5	1	1	Homo sapiens ATG5 autophagy related 5 homolog (S. cerevisiae) (ATG5); mRNA
263	0.0005096	0.0082566	0.0003	383.405	285.543	1.34272	8.7215	8.1435	1.49278	Ssc.7690.1.A1_at	ATP6AP2	1	1	Homo sapiens ATPase; H+ transporting; lysosomal accessory protein 2 (ATP6AP2); mRNA
661	0.0031869	0.0207174	0.0043	250.271	186.391	1.34272	8.1165	7.586	1.44443	Ssc.7780.1.A1_at	ATR	1	1	Homo sapiens ataxia telangiectasia and Rad3 related (ATR); mRNA
641	0.0029885	0.0200107	0.0027	186.673	242.292	0.770446	7.5705	8.0445	0.719966	Ssc.6566.1.A1_at	AXL	1	1	Homo sapiens AXL receptor tyrosine kinase (AXL); transcript variant 1; mRNA
1016	0.0090155	0.0381246	0.0083	1468.68	1857.75	0.790572	10.4735	10.8405	0.775393	Ssc.12348.2.S1_at	B2M	1	1	Homo sapiens beta-2-microglobulin (B2M); mRNA
208	0.0003292	0.0067704	0.0004	700.464	449.831	1.55717	9.5015	8.755	1.67772	Ssc.13649.2.S1_a_at	BAG3	2	2	Homo sapiens BCL2-associated athanogene 3 (BAG3); mRNA
257	0.0004838	0.0080928	0.0009	5829.75	4387.82	1.32862	12.544	12.0885	1.37126	Ssc.13649.1.S1_at	BAG3	2	2	Homo sapiens BCL2-associated athanogene 3 (BAG3); mRNA
832	0.0053836	0.0278174	0.006	660.353	542.308	1.21767	9.3955	9.084	1.241	Ssc.1178.1.S1_at	BCAP31	1	1	Homo sapiens B-cell receptor-associated protein 31 (BCAP31); mRNA
341	0.0008123	0.0102407	0.0009	104.139	78.1564	1.33244	6.6595	6.357	1.23328	Ssc.6980.1.A1_at	BCL7A	1	1	Homo sapiens B-cell CLL/lymphoma 7A (BCL7A); transcript variant 2; mRNA
136	0.0001671	0.0052625	< 1e-07	75.9492	45.9427	1.65313	6.408	5.488	1.89212	Ssc.10175.1.S1_at	BIRC4	1	1	PREDICTED: Bos taurus similar to Transcription initiation factor TFIID subunit 1 (Transcription initiation factor TFIID 250 kDa subunit) (TAF(II)250) (TAFII-250) (TAFII250) (TBP-associated factor 250 kDa) (p250) (Cell cycle gene 1 protein) (LOC785085); mRNA
720	0.0038462	0.0229505	0.0033	234.06	179.04	1.3073	7.856	7.552	1.23456	Ssc.6752.1.S1_at	BIVM	2	2	Homo sapiens basic; immunoglobulin-like variable motif containing (BIVM); mRNA gb|AF411385.1| Homo sapiens basic; immunoglobulin-like variable motif-containing protein (BIVM) mRNA; complete cds
995	0.0086112	0.0372056	0.0097	148.696	111.904	1.32879	7.338	6.781	1.47121	Ssc.19133.1.A1_at	BIVM	2	2	Homo sapiens basic; immunoglobulin-like variable motif containing (BIVM); mRNA gb|AF411385.1| Homo sapiens basic; immunoglobulin-like variable motif-containing protein (BIVM) mRNA; complete cds
145	0.0001782	0.0052833	0.0003	182.185	120.464	1.51236	7.6155	6.9735	1.56049	Ssc.19585.1.A1_at	BMS1	1	1	Homo sapiens BMS1 homolog; ribosome assembly protein (yeast) (BMS1); mRNA gb|BC043345.1| Homo sapiens BMS1 homolog; ribosome assembly protein (yeast); mRNA (cDNA clone MGC:49890 IMAGE:6062924); complete cds
500	0.0016942	0.0145462	0.0019	98.8026	56.661	1.74375	6.982	5.6425	2.53064	Ssc.2418.1.A1_at	BTAF1	1	1	Homo sapiens BTAF1 RNA polymerase II; B-TFIID transcription factor-associated; 170kDa (Mot1 homolog; S. cerevisiae) (BTAF1); mRNA
769	0.00447	0.0249665	0.0036	131.126	84.6559	1.54893	7.071	6.4325	1.55671	Ssc.15104.1.S1_at	BXDC2	1	1	Homo sapiens brix domain containing 2 (BXDC2); mRNA gb|BC001546.1| Homo sapiens brix domain containing 2; mRNA (cDNA clone MGC:4924 IMAGE:3462041); complete cds
772	0.0044871	0.0249665	0.0047	44.5715	32.5843	1.36788	5.5655	5.1845	1.30224	Ssc.14348.1.A1_at	C10orf137	1	1	Homo sapiens chromosome 10 open reading frame 137 (C10orf137); mRNA
659	0.003178	0.0207174	0.0028	931.821	721.093	1.29223	9.9865	9.5675	1.337	Ssc.30819.1.S1_at	C12orf31	1	1	Homo sapiens chromosome 12 open reading frame 31 (C12orf31); mRNA dbj|AK091568.1| Homo sapiens cDNA FLJ34249 fis; clone FCBBF4000500
794	0.0048139	0.0260325	0.0033	187.971	135.006	1.39232	7.584	7.3705	1.1595	Ssc.27190.1.S1_at	C13orf31	1	1	Homo sapiens chromosome 13 open reading frame 31 (C13orf31); mRNA dbj|AK096044.1| Homo sapiens cDNA FLJ38725 fis; clone KIDNE2010265
935	0.0070896	0.032597	0.0053	249.752	186.598	1.33845	8	7.5935	1.32547	Ssc.7604.1.A1_at	C14orf111	2	2	PREDICTED: Homo sapiens similar to ribosomal protein L4 (LOC647276); mRNA
344	0.0008216	0.0102592	0.0012	19.5356	12.4005	1.57539	4.1845	3.3705	1.75808	Ssc.11467.1.A1_at	C16orf73	1	1	Homo sapiens chromosome 16 open reading frame 73 (C16orf73); mRNA gb|BC029829.1| Homo sapiens chromosome 16 open reading frame 73; mRNA (cDNA clone MGC:35212 IMAGE:5171851); complete cds
807	0.0050538	0.0268616	0.004	62.2112	48.8191	1.27432	5.915	5.6705	1.18468	Ssc.3912.1.S1_at	C17orf39	1	1	Homo sapiens chromosome 17 open reading frame 39 (C17orf39); mRNA
654	0.0031415	0.0206018	0.0023	181.881	123.949	1.46739	7.661	6.887	1.71	Ssc.7432.1.S1_at	C18orf55	1	1	Homo sapiens chromosome 18 open reading frame 55 (C18orf55); mRNA gb|AF161503.1|AF161503 Homo sapiens HSPC154 mRNA; complete cds
696	0.0035344	0.0218108	0.0024	77.468	56.8277	1.36321	6.289	5.762	1.44093	Ssc.23847.2.S1_at	C19orf2	2	2	Homo sapiens chromosome 19 open reading frame 2 (C19orf2); transcript variant 1; mRNA
787	0.0046536	0.0254204	0.0041	506.161	384.846	1.31523	9.156	8.52	1.55401	Ssc.23847.1.A1_at	C19orf2	2	2	Homo sapiens chromosome 19 open reading frame 2 (C19orf2); transcript variant 1; mRNA
412	0.0012197	0.0126981	0.0013	490.288	379.893	1.29059	9.052	8.652	1.31951	Ssc.26398.2.S1_a_at	C1orf31	1	1	Homo sapiens chromosome 1 open reading frame 31 (C1orf31); mRNA
856	0.0057529	0.0288571	0.0047	13.7557	9.79297	1.40465	3.843	2.949	1.85832	Ssc.22548.1.S1_at	C4orf15	1	1	Homo sapiens chromosome 4 open reading frame 15 (C4orf15); mRNA
340	0.0008084	0.0102215	0.0004	283.042	192.023	1.474	8.463	7.4685	1.99239	Ssc.3998.1.S1_at	C4orf43	1	1	Homo sapiens hypothetical protein FLJ11184 (FLJ11184); mRNA dbj|AK002046.1| Homo sapiens cDNA FLJ11184 fis; clone PLACE1007507
108	0.0001177	0.0046851	< 1e-07	58.7536	39.1367	1.50124	5.967	5.124	1.79378	Ssc.12764.1.A1_at	C6orf1	1	1	Homo sapiens chromosome 6 open reading frame 1 (C6orf1); transcript variant 2; mRNA
1017	0.009019	0.0381246	0.0089	75.4452	54.5056	1.38417	6.211	5.853	1.28165	Ssc.15664.1.S1_at	C6orf145	1	1	Homo sapiens chromosome 6 open reading frame 145 (C6orf145); mRNA gb|BC056908.1| Homo sapiens chromosome 6 open reading frame 145; mRNA (cDNA clone MGC:65163 IMAGE:6158428); complete cds
1001	0.0087456	0.0375402	0.0098	12.9643	16.3671	0.792098	3.7465	4.0555	0.807201	Ssc.25618.1.S1_at	C6orf64	1	1	Homo sapiens chromosome 6 open reading frame 64 (C6orf64); mRNA dbj|AK001963.1| Homo sapiens cDNA FLJ11101 fis; clone PLACE1005623
617	0.0026984	0.0188013	0.0022	206.156	263.539	0.782261	7.786	7.9875	0.869646	Ssc.4818.1.A1_at	C7orf60	1	1	Homo sapiens hypothetical protein FLJ31818 (FLJ31818); mRNA
628	0.0028111	0.0192072	0.0025	1153.02	1539.29	0.749061	10.2115	10.6095	0.75891	Ssc.14277.1.A1_at	C9orf3	1	1	Homo sapiens chromosome 9 open reading frame 3 (C9orf3); mRNA gb|BC029616.1| Homo sapiens chromosome 9 open reading frame 3; mRNA (cDNA clone MGC:9508 IMAGE:3877098); complete cds
234	0.0004018	0.0073818	0.0005	113.531	49.2949	2.30311	7.298	5.1885	4.31542	Ssc.28609.1.S1_at	CABLES2	1	1	Cdk5 and abl enzyme substrate 2 (Interactor with cdk3 2) (Ik3-2). [Source:Uniprot/SWISSPROT;Acc:Q9BTV7]
871	0.0059223	0.0292307	0.0065	23.2454	17.483	1.3296	4.5715	3.93	1.55995	Ssc.30515.1.A1_at	CACNA1C	1	1	Sus scrofa fucosyltransferase 2 (secretor status included) (FUT2); mRNA gb|AF136895.1|AF136895 Sus scrofa alpha-1;2-fucosyltransferase (FUT2) mRNA; complete cds
176	0.0002538	0.0061483	0.0001	156.246	110.35	1.41591	7.324	6.772	1.46612	Ssc.6513.1.S1_at	CALM2	1	1	Homo sapiens calmodulin 2 (phosphorylase kinase; delta) (CALM2); mRNA dbj|D45887.1|HUMALDN Homo sapiens mRNA for calmodulin; complete cds
1053	0.0098486	0.0401698	0.0089	27.0125	22.1013	1.22221	4.6475	4.522	1.09089	Ssc.7290.1.A1_at	CAPRIN2	1	1	Homo sapiens caprin family member 2 (CAPRIN2); transcript variant 1; mRNA
210	0.0003313	0.0067704	0.0002	474.708	310.022	1.53121	9.039	8.301	1.66786	Ssc.29108.1.S1_at	CBFB	2	2	Homo sapiens core-binding factor; beta subunit (CBFB); transcript variant 2; mRNA
665	0.0032092	0.0207464	0.0019	149.835	93.6062	1.6007	7.1905	6.4665	1.65176	Ssc.12135.1.A1_at	CBFB	2	2	Homo sapiens core-binding factor; beta subunit (CBFB); transcript variant 2; mRNA
305	0.0006402	0.0090237	0.0004	105.999	138.797	0.763696	6.675	7.0435	0.774587	Ssc.27582.1.S1_at	CCDC101	1	1	Homo sapiens coiled-coil domain containing 101 (CCDC101); mRNA gb|BC011981.1| Homo sapiens coiled-coil domain containing 101; mRNA (cDNA clone MGC:9837 IMAGE:3863665); complete cds
48	2.78e-05	0.0024478	< 1e-07	188.817	134.436	1.40451	7.5565	7.1545	1.32134	Ssc.7745.1.A1_at	CCDC117	1	1	Homo sapiens coiled-coil domain containing 117 (CCDC117); mRNA gb|BC040488.1| Homo sapiens coiled-coil domain containing 117; mRNA (cDNA clone MGC:33378 IMAGE:5272169); complete cds
656	0.0031448	0.0206018	0.0026	249.021	172.306	1.44523	8.144	7.4945	1.56862	Ssc.7912.1.A1_at	CCDC45	1	1	Homo sapiens coiled-coil domain containing 45 (CCDC45); mRNA gb|BC009518.1| Homo sapiens coiled-coil domain containing 45; mRNA (cDNA clone MGC:10965 IMAGE:3633884); complete cds
1045	0.0097126	0.0399564	0.0082	52.8645	41.861	1.26286	5.875	5.467	1.32685	Ssc.19940.1.S1_at	CCDC5	1	1	Homo sapiens coiled-coil domain containing 5 (spindle associated) (CCDC5); mRNA gb|BC014003.2| Homo sapiens coiled-coil domain containing 5 (spindle associated); mRNA (cDNA clone MGC:20276 IMAGE:3844806); complete cds
432	0.0013181	0.0129874	0.001	198.5	106.89	1.85705	7.927	6.728	2.2958	Ssc.9032.1.A1_at	CCDC55	1	1	Homo sapiens coiled-coil domain containing 55 (CCDC55); transcript variant 1; mRNA
675	0.0033244	0.0211727	0.0031	476.329	382.559	1.24511	8.8935	8.657	1.17813	Ssc.19440.1.S1_at	CCDC58	1	1	Homo sapiens coiled-coil domain containing 58 (CCDC58); mRNA
107	0.0001166	0.0046847	0.0001	20.771	13.4447	1.54493	4.5205	3.716	1.74654	Ssc.9371.1.A1_at	CCDC72	1	1	Homo sapiens coiled-coil domain containing 72 (CCDC72); mRNA
608	0.0026146	0.0184871	0.002	60.4055	48.399	1.24807	5.89	5.691	1.1479	Ssc.16523.1.S1_at	CCDC86	1	1	Homo sapiens coiled-coil domain containing 86 (CCDC86); mRNA
649	0.0030397	0.0201351	0.0028	46.8656	31.1541	1.50432	5.6885	4.795	1.85768	Ssc.24985.1.S1_at	CCNL2	2	2	Homo sapiens cyclin L2 (CCNL2); transcript variant 2; mRNA
680	0.0033858	0.0214052	0.0028	141.727	76.3899	1.85531	7.4525	6.492	1.94598	Ssc.4787.1.A1_at	CCNL2	2	2	Homo sapiens cyclin L2 (CCNL2); transcript variant 2; mRNA
609	0.0026271	0.018545	0.0026	57.3539	35.4395	1.61836	5.8825	5.2805	1.51782	Ssc.31147.1.S1_at	CCNT2	3	3	Homo sapiens cyclin T2 (CCNT2); transcript variant b; mRNA
38	1.77e-05	0.0018979	< 1e-07	1350.45	962.896	1.40249	10.4055	10.014	1.31176	Ssc.3259.1.S1_at	CCT8	1	1	Homo sapiens chaperonin containing TCP1; subunit 8 (theta) (CCT8); mRNA
578	0.002258	0.0167735	0.0021	297.595	423.296	0.703042	8.1025	8.6455	0.686342	Ssc.6222.1.S1_a_at	CD74	1	1	Homo sapiens CD74 molecule; major histocompatibility complex; class II invariant chain (CD74); transcript variant 2; mRNA gb|BC018726.1| Homo sapiens CD74 molecule; major histocompatibility complex; class II invariant chain; mRNA (cDNA clone MGC:31825 IMAGE:4853578); complete cds
540	0.0019631	0.0155904	0.0011	74.8694	37.1081	2.01761	6.4595	5.366	2.13391	Ssc.22062.1.A1_at	CDADC1	1	1	Homo sapiens cytidine and dCMP deaminase domain containing 1 (CDADC1); mRNA gb|AY027525.1| Homo sapiens protein kinase NYD-SP15 mRNA; complete cds
873	0.0059412	0.0292568	0.0045	85.6647	60.68	1.41175	6.4325	5.9845	1.36415	Ssc.21956.1.S1_at	CDC16	1	1	Homo sapiens cell division cycle 16 homolog (S. cerevisiae) (CDC16); transcript variant 1; mRNA
408	0.0012001	0.0126104	0.0008	39.3356	30.7719	1.27829	5.3875	4.936	1.36746	Ssc.13186.1.S1_at	CDK7	1	1	Homo sapiens cyclin-dependent kinase 7 (MO15 homolog; Xenopus laevis; cdk-activating kinase) (CDK7); mRNA
317	0.0006964	0.0094442	0.001	225.193	139.927	1.60936	7.7275	7.203	1.43843	Ssc.7286.1.S1_at	CDKN3	1	1	Homo sapiens cyclin-dependent kinase inhibitor 3 (CDK2-associated dual specificity phosphatase) (CDKN3); mRNA
532	0.0018939	0.0152844	0.0022	105.97	71.236	1.48759	6.59	6.375	1.1607	Ssc.7106.1.S1_at	CDO1	1	1	Homo sapiens cysteine dioxygenase; type I (CDO1); mRNA
155	0.0002214	0.0061406	0.0004	891.757	515.008	1.73154	9.8585	8.8095	2.0691	Ssc.10025.3.S1_at	CEBPD	3	3	Homo sapiens CCAAT/enhancer binding protein (C/EBP); delta (CEBPD); mRNA
751	0.004336	0.0247955	0.0047	87.3225	65.8861	1.32536	6.2765	5.962	1.24358	Ssc.10025.1.S1_at	CEBPD	3	3	Homo sapiens CCAAT/enhancer binding protein (C/EBP); delta (CEBPD); mRNA
1012	0.0089126	0.0378609	0.0075	19.0009	14.4131	1.31831	3.9945	3.856	1.10076	Ssc.10025.2.S1_at	CEBPD	3	3	Homo sapiens CCAAT/enhancer binding protein (C/EBP); delta (CEBPD); mRNA
943	0.0073157	0.0333512	0.0072	291.016	211.46	1.37622	8.148	7.7735	1.29639	Ssc.7938.1.A1_at	CENPI	1	1	Leucine-rich primary response protein 1 (Follicle-stimulating hormone primary response protein). [Source:Uniprot/SWISSPROT;Acc:Q92674]
15	3.3e-06	0.0009458	< 1e-07	24.1062	11.0879	2.1741	4.5645	3.497	2.0958	Ssc.760.1.S1_at	CES1	1	1	Homo sapiens carboxylesterase 1 (monocyte/macrophage serine esterase 1) (CES1); transcript variant 3; mRNA
416	0.0012293	0.0127038	0.0011	156.182	216.027	0.722977	7.268	7.786	0.698339	Ssc.15678.1.A1_s_at	CHCHD6	1	1	Homo sapiens coiled-coil-helix-coiled-coil-helix domain containing 6 (CHCHD6); mRNA gb|BC006123.1| Homo sapiens coiled-coil-helix-coiled-coil-helix domain containing 6; mRNA (cDNA clone MGC:13016 IMAGE:3535457); complete cds
270	0.0005248	0.0082566	0.0001	17.7754	12.1145	1.46729	3.841	3.533	1.23799	Ssc.20399.1.S1_at	CIDEA	1	1	Homo sapiens cell death-inducing DFFA-like effector a (CIDEA); transcript variant 1; mRNA
771	0.0044835	0.0249665	0.0058	378.124	193.859	1.95051	8.9105	7.5645	2.54206	Ssc.12864.1.S1_at	CIR	2	2	Homo sapiens CBF1 interacting corepressor (CIR); mRNA
1009	0.0088363	0.0376484	0.0094	561.598	322.116	1.74347	9.5575	8.3905	2.24544	Ssc.19142.1.S1_at	CIR	2	2	Homo sapiens CBF1 interacting corepressor (CIR); mRNA
739	0.0040849	0.0237632	0.0031	61.9024	42.3959	1.4601	6.2175	5.26	1.94194	Ssc.2163.2.A1_at	CIRBP	1	1	Bos taurus cold inducible RNA binding protein (CIRBP); mRNA gb|BC102773.1| Bos taurus similar to cold inducible RNA binding protein; mRNA (cDNA clone MGC:127049 IMAGE:7942825); complete cds
242	0.0004302	0.0076342	0.0002	24.5953	17.4103	1.41268	4.5045	4.112	1.31267	Ssc.5695.1.A1_at	CKS1B	1	1	Mus musculus RIKEN cDNA D730039F16 gene (D730039F16Rik); mRNA
318	0.000699	0.0094497	0.0006	568.271	301.876	1.88246	9.5485	8.1255	2.68143	Ssc.10998.1.A1_at	CLK1	1	1	Homo sapiens CDC-like kinase 1 (CLK1); mRNA
314	0.0006842	0.0093595	0.001	57.6588	75.5908	0.762775	5.868	6.1965	0.796364	Ssc.16932.1.S1_at	CNOT2	1	1	Bos taurus similar to beta-1;3-N-acetylglucosaminyltransferase bGnT-3 (LOC784997); mRNA gb|BC134623.1| Bos taurus cDNA clone MGC:151528 IMAGE:8099261; complete cds
464	0.0014821	0.0137318	0.0018	20.658	16.3274	1.26524	4.3755	3.9445	1.34817	Ssc.17178.1.A1_s_at	COASY	2	2	Homo sapiens Coenzyme A synthase (COASY); transcript variant 2; mRNA
714	0.0037479	0.0225661	0.0033	13.9822	9.5755	1.4602	3.8845	2.942	1.92186	Ssc.12368.1.S1_at	COASY	2	2	Homo sapiens Coenzyme A synthase (COASY); transcript variant 2; mRNA
726	0.0039071	0.0231358	0.0027	60.1072	41.7885	1.43837	5.8795	5.3275	1.46612	Ssc.1049.1.S1_at	COL12A1	1	1	Homo sapiens collagen; type XII; alpha 1 (COL12A1); transcript variant short; mRNA
378	0.0009883	0.0111921	0.0009	237.416	181.166	1.31049	7.9435	7.4515	1.40639	Ssc.24114.1.A1_at	COL4A5	1	1	Homo sapiens collagen; type IV; alpha 5 (Alport syndrome) (COL4A5); transcript variant 1; mRNA
854	0.0057302	0.0288456	0.0052	72.4607	51.9134	1.3958	6.248	5.6835	1.47887	Ssc.10419.1.A1_at	COMMD8	1	1	Homo sapiens COMM domain containing 8 (COMMD8); mRNA
619	0.0027122	0.0188185	0.0028	1063.81	867.94	1.22567	10.17	9.776	1.31403	Ssc.6380.1.S1_at	COPS8	1	1	Homo sapiens COP9 constitutive photomorphogenic homolog subunit 8 (Arabidopsis) (COPS8); transcript variant 1; mRNA
258	0.0004927	0.008198	0.0005	32.825	20.9099	1.56983	5.0985	4.162	1.91388	Ssc.25147.1.A1_at	CP110	1	1	Homo sapiens CP110 protein (CP110); mRNA gb|BC036654.2| Homo sapiens CP110 protein; mRNA (cDNA clone MGC:33038 IMAGE:5267904); complete cds
604	0.0025603	0.0182231	0.0024	61.0906	37.4784	1.63002	5.8515	5.268	1.49848	Ssc.27429.1.A1_at	CPEB2	1	1	Homo sapiens cytoplasmic polyadenylation element binding protein 2 (CPEB2); transcript variant B; mRNA
785	0.0046218	0.025311	0.0036	387.304	304.731	1.27097	8.6705	8.359	1.241	Ssc.4523.1.S1_at	CROT	1	1	Homo sapiens carnitine O-octanoyltransferase (CROT); mRNA gb|BC039004.1| Homo sapiens carnitine O-octanoyltransferase; mRNA (cDNA clone MGC:47608 IMAGE:5242962); complete cds
855	0.005747	0.0288571	0.0056	263.531	152.926	1.72326	8.404	7.469	1.91189	Ssc.4810.1.A1_at	CSPP1	1	1	Homo sapiens centrosome and spindle pole associated protein 1 (CSPP1); transcript variant 1; mRNA
394	0.001099	0.0119603	0.0011	1602.62	1185.8	1.35151	10.756	10.253	1.41716	Ssc.5907.1.S1_at	CUL1	1	1	Homo sapiens cullin 1 (CUL1); mRNA
804	0.0049983	0.026726	0.005	67.3023	48.9991	1.37354	5.927	5.675	1.19086	Ssc.6006.1.S1_at	CUL4B	1	1	Homo sapiens cullin 4B (CUL4B); transcript variant 2; mRNA
165	0.0002377	0.0061483	0.0002	466.548	312.053	1.4951	8.903	8.3045	1.51414	Ssc.15069.1.S1_at	CYP4F3	1	1	Homo sapiens cytochrome P450; family 4; subfamily F; polypeptide 3 (CYP4F3); mRNA
526	0.0018557	0.0151666	0.0019	105.498	70.9186	1.4876	6.66	6.0435	1.53315	Ssc.15239.1.S1_at	DBT	1	1	Homo sapiens dihydrolipoamide branched chain transacylase E2 (DBT); nuclear gene encoding mitochondrial protein; mRNA
981	0.008204	0.0359521	0.0045	115.938	150.439	0.770663	6.974	7.181	0.866337	Ssc.20115.1.S1_at	DDB2	1	1	Homo sapiens damage-specific DNA binding protein 2; 48kDa (DDB2); mRNA gb|U18300.1|HSU18300 Human damage-specific DNA binding protein p48 subunit (DDB2) mRNA; complete cds
802	0.004945	0.0265069	0.0046	140.178	92.2223	1.52	7.125	6.4715	1.57298	Ssc.16605.1.S1_at	DDIT3	1	1	Homo sapiens DNA-damage-inducible transcript 3 (DDIT3); mRNA
485	0.0016204	0.0143571	0.0015	1123.43	665.094	1.68913	10.286	9.415	1.82893	Ssc.13696.1.A1_at	DDIT4L	2	2	Homo sapiens DNA-damage-inducible transcript 4-like (DDIT4L); mRNA gb|BC013592.2| Homo sapiens DNA-damage-inducible transcript 4-like; mRNA (cDNA clone MGC:9960 IMAGE:3877854); complete cds
1058	0.0099616	0.0404488	0.01	4297.05	2922.46	1.47035	12.1995	11.4965	1.62789	Ssc.11437.1.A1_at	DDIT4L	2	2	Homo sapiens DNA-damage-inducible transcript 4-like (DDIT4L); mRNA gb|BC013592.2| Homo sapiens DNA-damage-inducible transcript 4-like; mRNA (cDNA clone MGC:9960 IMAGE:3877854); complete cds
819	0.0052083	0.0273388	0.0036	234.602	175.838	1.33419	7.9765	7.378	1.51414	Ssc.4682.1.A1_at	DDX18	1	1	Homo sapiens DEAD (Asp-Glu-Ala-Asp) box polypeptide 18 (DDX18); mRNA
1011	0.0089111	0.0378609	0.0081	1519.02	1160.78	1.30861	10.573	10.232	1.26663	Ssc.7473.1.A1_at	DDX3Y	1	1	Homo sapiens DEAD (Asp-Glu-Ala-Asp) box polypeptide 3; Y-linked (DDX3Y); mRNA
869	0.0059143	0.0292307	0.0057	53.7417	66.2035	0.811765	5.6865	5.9775	0.817335	Ssc.14117.1.A1_at	DEPDC7	1	1	Homo sapiens DEP domain containing 7 (DEPDC7); transcript variant 1; mRNA
385	0.0010169	0.0113196	0.0017	90.1471	42.4548	2.12337	6.267	4.8455	2.67864	Ssc.15379.1.S1_at	DGAT2	1	1	Homo sapiens diacylglycerol O-acyltransferase homolog 2 (mouse) (DGAT2); mRNA dbj|AB048286.2| Homo sapiens GS1999full mRNA; complete cds
214	0.0003461	0.0069527	0.0006	215.299	151.795	1.41836	7.8845	7.224	1.58063	Ssc.15252.1.S1_at	DGKZ	1	1	Homo sapiens diacylglycerol kinase; zeta 104kDa (DGKZ); transcript variant 2; mRNA
404	0.0011714	0.0124459	0.0006	850.215	591.121	1.43831	9.8275	9.314	1.42751	Ssc.11394.1.A1_at	DLEU1	1	1	Leukemia associated protein 1 (Deleted in lymphocytic leukemia 1). [Source:Uniprot/SWISSPROT;Acc:O43261]
545	0.0019816	0.015631	0.0022	153.021	110.245	1.38801	7.251	6.969	1.21588	Ssc.5668.1.S1_at	DMXL1	1	1	Homo sapiens Dmx-like 1 (DMXL1); mRNA
674	0.0033094	0.0211085	0.0041	129.064	91.1562	1.41586	7.046	6.4335	1.52891	Ssc.6036.2.S1_at	DNAH14	2	2	Novel protein (Fragment). [Source:Uniprot/SPTREMBL;Acc:Q5SUX3]
685	0.0034188	0.0214561	0.0031	560.794	417.836	1.34214	9.1705	8.7385	1.3491	Ssc.6036.1.S1_at	DNAH14	2	2	Novel protein (Fragment). [Source:Uniprot/SPTREMBL;Acc:Q5SUX3]
508	0.0017361	0.0146919	0.0021	502.704	230.86	2.17753	9.0225	7.5705	2.73587	Ssc.3502.1.S1_at	DNAJB1	1	1	Homo sapiens DnaJ (Hsp40) homolog; subfamily B; member 1 (DNAJB1); mRNA dbj|D49547.1|HUMHSP40 Homo sapiens mRNA for heat-shock protein 40; complete cds
491	0.0016485	0.0144336	0.0016	79.8991	46.5383	1.71685	6.6585	5.704	1.93791	Ssc.28492.1.S1_at	DNAJC2	2	2	Homo sapiens zuotin related factor 1 (ZRF1); mRNA
735	0.0040545	0.0236929	0.003	184.858	125.728	1.4703	7.647	7.1635	1.39813	Ssc.16454.1.S1_at	DNAJC2	2	2	Homo sapiens zuotin related factor 1 (ZRF1); mRNA
669	0.0032781	0.0210101	0.0025	31.9902	25.1633	1.2713	4.9985	4.5935	1.32409	Ssc.13018.1.A1_at	DONSON	2	2	Homo sapiens downstream neighbor of SON (DONSON); mRNA
506	0.0017223	0.0146327	0.0013	106.719	72.5593	1.47079	6.718	6.2035	1.4285	Ssc.1195.1.S1_at	DPT	1	1	Homo sapiens dermatopontin (DPT); mRNA
646	0.0030273	0.0201351	0.0027	235.559	170.134	1.38455	7.887	7.288	1.51467	Ssc.19928.1.S1_a_at	DUT	1	1	Homo sapiens dUTP pyrophosphatase (DUT); nuclear gene encoding mitochondrial protein; transcript variant 3; mRNA
493	0.0016584	0.0144614	0.0009	46.8765	30.0048	1.5623	5.499	5.157	1.26751	Ssc.22399.1.A1_at	DYNC1I2	1	1	Dynein intermediate chain 2, cytosolic (DH IC-2) (Cytoplasmic dynein intermediate chain 2). [Source:Uniprot/SWISSPROT;Acc:Q13409]
192	0.0002946	0.0065838	0.0004	467.827	339.675	1.37728	8.803	8.4595	1.26883	Ssc.1103.1.S1_at	DYNC1LI1	1	1	Homo sapiens dynein; cytoplasmic 1; light intermediate chain 1 (DYNC1LI1); mRNA gb|AF078849.1|AF078849 Homo sapiens dynein light chain-A mRNA; complete cds
607	0.0026106	0.0184871	0.0021	7810.96	5707.17	1.36862	12.9775	12.648	1.25658	Ssc.18429.1.S1_at	DYSFIP1	1	1	Homo sapiens dysferlin interacting protein 1 (toonin) (DYSFIP1); mRNA
912	0.0067248	0.0316982	0.0065	191.307	146.964	1.30173	7.668	7.1265	1.45549	Ssc.12121.1.S1_at	EGFR	1	1	Homo sapiens epidermal growth factor receptor (erythroblastic leukemia viral (v-erb-b) oncogene homolog; avian) (EGFR); transcript variant 1; mRNA
827	0.0053429	0.027774	0.0046	2448.75	1944.12	1.25957	11.3455	10.946	1.31905	Ssc.16610.1.S1_at	EIF3A	1	1	Homo sapiens eukaryotic translation initiation factor 3; subunit 10 theta; 150/170kDa (EIF3S10); mRNA
618	0.0027071	0.0188185	0.003	2355.99	1704.33	1.38236	11.2915	10.796	1.40981	Ssc.8028.1.A1_at	EIF4G3	1	1	Homo sapiens eukaryotic translation initiation factor 4 gamma; 3 (EIF4G3); mRNA
691	0.0034776	0.0216356	0.0041	220.569	145.313	1.51789	7.786	7.0295	1.68939	Ssc.1151.1.A1_at	ELOVL5	1	1	Homo sapiens ELOVL family member 5; elongation of long chain fatty acids (FEN1/Elo2; SUR4/Elo3-like; yeast) (ELOVL5); mRNA
810	0.0050668	0.0268616	0.0062	195.231	88.8034	2.19847	7.719	6.113	3.04407	Ssc.1008.1.A1_at	ELOVL6	1	1	Homo sapiens ELOVL family member 6; elongation of long chain fatty acids (FEN1/Elo2; SUR4/Elo3-like; yeast) (ELOVL6); mRNA dbj|AK027031.1| Homo sapiens cDNA: FLJ23378 fis; clone HEP16248
121	0.0001388	0.0049314	0.0001	16.4666	11.7149	1.40562	3.7945	3.7025	1.06585	Ssc.27008.1.S1_at	EPN1	1	1	Epsin 1 (EPS-15 interacting protein 1) (EH domain-binding mitotic phosphoprotein). [Source:Uniprot/SWISSPROT;Acc:Q9Y6I3]
867	0.0058262	0.0288891	0.0048	25.1622	34.1483	0.73685	4.732	4.828	0.935623	Ssc.10595.1.A1_at	ESRRG	2	2	Sus scrofa Na/nucleoside cotransporter (PKCNT1); mRNA gb|AF009673.1|AF009673 Sus scrofa Na/nucleoside cotransporter (pkCNT1) mRNA; complete cds
183	0.0002691	0.0062876	0.0001	414.906	195.809	2.11893	8.5975	7.832	1.69996	Ssc.28547.1.S1_at	ESRRG	2	2	Homo sapiens estrogen-related receptor gamma (ESRRG); transcript variant 2; mRNA
240	0.0004186	0.0074831	0.0002	2571.52	1966.8	1.30747	11.455	11.001	1.36983	Ssc.6919.1.A1_at	ETFDH	2	2	Homo sapiens electron-transferring-flavoprotein dehydrogenase (ETFDH); nuclear gene encoding mitochondrial protein; mRNA
575	0.0022341	0.0166789	0.0018	658.68	514.615	1.27995	9.482	9.046	1.35285	Ssc.27086.1.S1_at	ETFDH	2	2	Homo sapiens electron-transferring-flavoprotein dehydrogenase (ETFDH); nuclear gene encoding mitochondrial protein; mRNA
1007	0.0088033	0.0375823	0.0076	22.6864	28.4796	0.796585	4.5805	4.8495	0.829895	Ssc.12451.1.A1_at	ETV6	2	2	Sus scrofa fucosyltransferase 2 (secretor status included) (FUT2); mRNA gb|AF136895.1|AF136895 Sus scrofa alpha-1;2-fucosyltransferase (FUT2) mRNA; complete cds
161	0.000234	0.0061483	0.0005	2262.65	1543.23	1.46618	11.0505	10.65	1.31997	Ssc.1089.1.S1_at	FABP4	1	1	Homo sapiens fatty acid binding protein 4; adipocyte (FABP4); mRNA
991	0.0084855	0.0367909	0.0084	116.291	72.2392	1.60981	6.902	6.4935	1.32731	Ssc.7755.1.A1_at	FAM115A	1	1	Homo sapiens KIAA0738 gene product (KIAA0738); mRNA dbj|AB018281.1| Homo sapiens mRNA for KIAA0738 protein; partial cds
846	0.0055809	0.0283379	0.0052	49.7538	62.1996	0.799906	5.683	5.848	0.891929	Ssc.3412.1.A1_at	FAM122A	1	1	Homo sapiens family with sequence similarity 122A (FAM122A); mRNA
106	0.000116	0.0046847	< 1e-07	27.9516	42.9238	0.651192	4.7575	5.2955	0.688725	Ssc.19371.1.A1_at	FAM13B1	1	1	Homo sapiens chromosome 5 open reading frame 5 (C5orf5); mRNA gb|AF251038.1|AF251038 Homo sapiens GAP-like protein (N61) mRNA; complete cds
924	0.0069749	0.0324331	0.0074	47.0091	34.8074	1.35055	5.5455	5.163	1.3036	Ssc.973.1.A1_at	FAM149A	1	1	Homo sapiens DKFZP564J102 protein (DKFZP564J102); transcript variant 2; mRNA
664	0.0031999	0.0207174	0.0025	199.6	253.732	0.786656	7.6805	7.935	0.838278	Ssc.4698.1.A1_at	FAM20C	1	1	Homo sapiens family with sequence similarity 20; member C (FAM20C); mRNA
438	0.0013267	0.0129874	0.0013	46.4146	64.4718	0.719921	5.6005	5.806	0.867238	Ssc.22287.1.S1_at	FAM43A	1	1	Homo sapiens family with sequence similarity 43; member A (FAM43A); mRNA
272	0.0005259	0.0082566	0.0003	209.715	299.235	0.700839	7.588	8.196	0.656106	Ssc.7641.1.S1_at	FAM69A	1	1	Homo sapiens family with sequence similarity 69; member A (FAM69A); mRNA
334	0.0007922	0.0101966	0.0008	15.2747	10.3678	1.47329	3.9035	3.2475	1.57571	Ssc.19153.1.S1_at	FAM73B	2	2	Homo sapiens family with sequence similarity 73; member B (FAM73B); mRNA gb|BC009114.1| Homo sapiens family with sequence similarity 73; member B; mRNA (cDNA clone MGC:18133 IMAGE:4153683); complete cds
496	0.001681	0.0145462	0.0017	58.9606	35.8894	1.64284	5.7955	4.8475	1.9292	Ssc.19153.2.A1_at	FAM73B	2	2	Homo sapiens family with sequence similarity 73; member B (FAM73B); mRNA gb|BC009114.1| Homo sapiens family with sequence similarity 73; member B; mRNA (cDNA clone MGC:18133 IMAGE:4153683); complete cds
182	0.000263	0.0062123	0.0001	20.0706	11.9786	1.67554	4.3535	3.473	1.84101	Ssc.22197.1.S1_at	FANCG	1	1	Homo sapiens Fanconi anemia; complementation group G (FANCG); mRNA emb|AJ007669.1|HSA7669 Homo sapiens mRNA for Fanconi anemia group G
585	0.0023303	0.0171247	0.0016	73.2421	103.953	0.704569	6.1465	6.6195	0.720465	Ssc.167.2.S1_a_at	FCGR3B	1	1	Homo sapiens Fc fragment of IgG; low affinity IIIb; receptor (CD16b) (FCGR3B); mRNA
815	0.0051048	0.026927	0.0042	47.0916	72.3413	0.650964	5.499	6.381	0.542615	Ssc.26819.1.A1_at	FGD4	1	1	Homo sapiens FYVE; RhoGEF and PH domain containing 4 (FGD4); mRNA dbj|AK057294.1| Homo sapiens cDNA FLJ32732 fis; clone TESTI2001141; highly similar to Rattus norvegicus actin-filament binding protein Frabin mRNA
984	0.0083401	0.0364206	0.0087	170.168	214.961	0.791624	7.509	7.646	0.909408	Ssc.10650.1.A1_at	FLJ38717	1	1	Homo sapiens FLJ38717 protein
289	0.0005865	0.0087018	0.0009	104.572	141.708	0.737946	6.7015	7.213	0.701493	Ssc.18073.1.A1_at	FN3K	1	1	Homo sapiens fructosamine 3 kinase (FN3K); mRNA gb|BC042680.1| Homo sapiens fructosamine 3 kinase; mRNA (cDNA clone MGC:34205 IMAGE:5195472); complete cds
206	0.0003265	0.0067704	0.0004	107.454	142.787	0.752546	6.714	7.133	0.747943	Ssc.14544.1.S1_at	FOLR2	1	1	Homo sapiens folate receptor 2 (fetal) (FOLR2); mRNA
1036	0.0096129	0.039833	0.0104	28.2538	19.7289	1.4321	4.7515	3.977	1.7106	Ssc.3666.1.A1_at	FST	2	2	Homo sapiens follistatin (FST); transcript variant FST317; mRNA
215	0.0003523	0.0070184	0.0005	1460.23	1100.02	1.32746	10.598	10.1485	1.36557	Ssc.23242.1.A1_at	FSTL1	1	1	Homo sapiens follistatin-like 1 (FSTL1); mRNA gb|BC000055.2| Homo sapiens follistatin-like 1; mRNA (cDNA clone MGC:1993 IMAGE:3505833); complete cds
738	0.0040832	0.0237632	0.0038	114.976	76.8668	1.49579	7.2015	6.1095	2.13169	Ssc.4376.1.S1_at	FUBP1	1	1	Mus musculus far upstream element (FUSE) binding protein 1 (Fubp1); mRNA
118	0.0001309	0.0047686	0.0003	913.388	442.176	2.06567	9.821	8.753	2.09652	Ssc.20913.1.S1_at	GADD45A	1	1	Homo sapiens growth arrest and DNA-damage-inducible; alpha (GADD45A); mRNA
564	0.0021395	0.016308	0.0024	292.743	141.757	2.0651	8.4245	7.163	2.39745	Ssc.20585.1.S1_at	GADD45G	1	1	Homo sapiens growth arrest and DNA-damage-inducible; gamma (GADD45G); mRNA
850	0.0056288	0.0284522	0.005	49.5572	40.264	1.23081	5.545	5.453	1.06585	Ssc.15216.1.S1_at	GBA2	1	1	Homo sapiens glucosidase; beta (bile acid) 2 (GBA2); mRNA emb|AJ309567.1|HSA309567 Homo sapiens mRNA for bile acid beta-glucosidase
546	0.0020012	0.0157567	0.0022	588.113	458.738	1.28202	9.282	8.821	1.3765	Ssc.13466.1.A1_at	GBE1	1	1	Homo sapiens glucan (1;4-alpha-); branching enzyme 1 (glycogen branching enzyme; Andersen disease; glycogen storage disease type IV) (GBE1); mRNA
389	0.0010667	0.0117854	0.001	24.2953	15.0447	1.61488	4.8475	3.6645	2.27048	Ssc.21660.1.A1_at	GCC2	1	1	Homo sapiens GRIP and coiled-coil domain containing 2 (GCC2); transcript variant 1; mRNA
248	0.000453	0.0078504	0.0006	174.087	114.874	1.51546	7.616	7.027	1.5042	Ssc.7782.1.S1_at	GGNBP2	1	1	Homo sapiens zinc finger protein 403 (ZNF403); mRNA
1024	0.0092639	0.0388921	0.0084	11.8171	8.68696	1.36033	3.669	2.849	1.76541	Ssc.10468.1.A1_at	GLMN	1	1	Homo sapiens glomulin; FKBP associated protein (GLMN); mRNA
294	0.0006014	0.0087816	0.0005	503.13	667.367	0.753903	9.0755	9.441	0.7762	Ssc.3433.1.S1_at	GMPR	2	2	Homo sapiens guanosine monophosphate reductase (GMPR); mRNA gb|BC008281.1| Homo sapiens guanosine monophosphate reductase; mRNA (cDNA clone MGC:10464 IMAGE:3635871); complete cds
880	0.0060648	0.0296279	0.0053	468.999	636.071	0.737337	8.9555	9.387	0.74149	Ssc.3433.2.S1_at	GMPR	2	2	Homo sapiens guanosine monophosphate reductase (GMPR); mRNA gb|BC008281.1| Homo sapiens guanosine monophosphate reductase; mRNA (cDNA clone MGC:10464 IMAGE:3635871); complete cds
285	0.0005748	0.0086704	0.0012	71.467	45.9997	1.55364	6.3175	5.604	1.63978	Ssc.4159.1.A1_at	GNAI2	1	1	Homo sapiens guanine nucleotide binding protein (G protein); alpha inhibiting activity polypeptide 2 (GNAI2); mRNA
96	9.25e-05	0.0041423	0.0001	349.955	211.92	1.65135	8.56	7.612	1.9292	Ssc.8253.1.A1_at	GNL3	1	1	Homo sapiens guanine nucleotide binding protein-like 3 (nucleolar) (GNL3); transcript variant 1; mRNA
169	0.0002465	0.0061483	0.0004	1567.4	2104.17	0.744903	10.5665	11.0895	0.695923	Ssc.3897.1.S1_at	GPSN2	1	1	Homo sapiens glycoprotein; synaptic 2 (GPSN2); mRNA
193	0.0002973	0.0065838	0.0001	58.6926	79.3542	0.739628	5.92	6.134	0.862144	Ssc.18918.1.A1_at	GPX2	1	1	Homo sapiens glutathione peroxidase 2 (gastrointestinal) (GPX2); mRNA
377	0.0009783	0.0111557	0.0012	318.389	234.175	1.35962	8.396	7.849	1.46104	Ssc.4849.1.A1_at	GRIK2	1	1	Homo sapiens glutamate receptor; ionotropic; kainate 2 (GRIK2); transcript variant 2; mRNA
175	0.0002538	0.0061483	0.0003	525.016	399.314	1.31479	9.161	8.6605	1.4147	Ssc.29959.1.A1_at	GRPEL2	1	1	Homo sapiens GrpE-like 2; mitochondrial (E. coli) (GRPEL2); nuclear gene encoding mitochondrial protein; mRNA
239	0.0004156	0.0074756	0.0008	72.2684	54.0973	1.3359	6.2925	5.7725	1.43396	Ssc.25245.1.S1_at	GTPBP4	1	1	Homo sapiens GTP binding protein 4 (GTPBP4); mRNA
278	0.0005421	0.0083416	0.0005	35.9992	24.3874	1.47613	5.2625	4.4155	1.79876	Ssc.1334.1.A1_a_at	GTPBP5	1	1	Homo sapiens GTP binding protein 5 (putative) (GTPBP5); mRNA
82	6.34e-05	0.0033239	0.0001	2126.02	1216.35	1.74787	11.115	10.1915	1.89671	Ssc.8946.1.A1_at	H19	1	1	H19, imprinted maternally expressed untranslated mRNA (H19) on chromosome 11 [Source:RefSeq_dna;Acc:NR_002196]
1028	0.0093537	0.0391163	0.0064	166.602	116.262	1.43299	7.3755	7.021	1.27854	Ssc.29926.1.A1_at	HAVCR1	1	1	Sus scrofa FKBP1A-like (LOC654323); mRNA gb|AY820760.1| Sus scrofa FKBP1A-like mRNA; complete cds
690	0.0034739	0.0216356	0.0026	33.1256	41.4079	0.799981	5.0845	5.3105	0.855002	Ssc.1451.1.S1_at	HECW2	1	1	Homo sapiens HECT; C2 and WW domain containing E3 ubiquitin protein ligase 2 (HECW2); mRNA dbj|AB037722.1| Homo sapiens mRNA for KIAA1301 protein; partial cds
129	0.0001502	0.0049521	0.0001	231.989	146.245	1.5863	8.0165	7.2075	1.752	Ssc.27529.1.A1_at	HERC4	1	1	Homo sapiens hect domain and RLD 4 (HERC4); transcript variant 2; mRNA
916	0.0067789	0.0318149	0.008	40.8876	52.9829	0.771714	5.4965	5.729	0.851159	Ssc.15661.1.S1_at	HEY1	1	1	Homo sapiens hairy/enhancer-of-split related with YRPW motif 1 (HEY1); transcript variant 1; mRNA
68	4.74e-05	0.0029967	< 1e-07	1520.2	804.851	1.8888	10.5915	9.694	1.86284	Ssc.29133.1.S1_at	HHATL	1	1	Homo sapiens hedgehog acyltransferase-like (HHATL); mRNA gb|BC022529.1| Homo sapiens hedgehog acyltransferase-like; mRNA (cDNA clone MGC:26672 IMAGE:4799816); complete cds
354	0.0008737	0.010572	0.0006	1619.07	1169.66	1.38422	10.76	10.0295	1.65921	Ssc.12927.1.S1_at	HIGD1A	1	1	Homo sapiens HIG1 domain family; member 1A (HIGD1A); mRNA
238	0.0004138	0.0074745	0.0004	16.7162	26.0865	0.640801	4.0705	4.5625	0.711039	Ssc.11025.1.S1_at	HLA-DMB	1	1	Homo sapiens major histocompatibility complex; class II; DM beta (HLA-DMB); mRNA
152	0.000213	0.006013	0.0001	274.747	488.997	0.561858	8.0895	8.9805	0.53924	Ssc.222.1.S1_at	HLA-DRA	1	1	Homo sapiens major histocompatibility complex; class II; DR alpha (HLA-DRA); mRNA
940	0.0072894	0.0333374	0.0072	181.112	284.913	0.635672	7.588	8.171	0.667574	Ssc.210.1.S1_a_at	HLA-DRB1	3	3	Homo sapiens major histocompatibility complex; class II; DR beta 1 (HLA-DRB1); mRNA emb|X03069.1|HSHLDR1B Human mRNA for HLA-D class II antigen DR1 beta chain
882	0.0061478	0.0299653	0.0061	179.436	295.276	0.60769	7.4805	8.2785	0.575146	Ssc.210.2.S1_a_at	HLA-DRB1	3	3	Homo sapiens major histocompatibility complex; class II; DR beta 1 (HLA-DRB1); mRNA emb|X03069.1|HSHLDR1B Human mRNA for HLA-D class II antigen DR1 beta chain
489	0.0016387	0.0144065	0.0018	91.6448	138.981	0.659406	6.6115	7.167	0.680421	Ssc.23510.1.A1_s_at	HLA-G	1	1	HLA class I histocompatibility antigen, alpha chain G precursor (HLA G antigen). [Source:Uniprot/SWISSPROT;Acc:P17693]
32	1.25e-05	0.001636	< 1e-07	35.752	51.2772	0.69723	5.2765	5.579	0.810846	Ssc.13780.3.S1_at	HLA-H	1	1	Homo sapiens major histocompatibility complex; class I; H (pseudogene) (HLA-H) on chromosome 6
700	0.0035769	0.0219672	0.0041	171.665	211.051	0.813383	7.4815	7.667	0.879344	Ssc.22655.1.S1_at	HLF	1	1	Homo sapiens hepatic leukemia factor (HLF); mRNA
230	0.000385	0.0071962	0.0004	118.776	67.286	1.76524	7.2225	5.807	2.66752	Ssc.30010.1.A1_at	HNRNPA2B1	3	3	Homo sapiens heterogeneous nuclear ribonucleoprotein A2/B1 (HNRPA2B1); transcript variant A2; mRNA
338	0.0008055	0.0102215	0.0005	813.159	516.814	1.57341	9.9785	9.019	1.94464	Ssc.27885.1.S2_at	HNRNPA2B1	3	3	Homo sapiens heterogeneous nuclear ribonucleoprotein A2/B1 (HNRPA2B1); transcript variant A2; mRNA
487	0.0016264	0.0143571	0.0011	5270.43	4030.44	1.30766	12.462	11.9055	1.4707	Ssc.27885.1.S1_at	HNRNPA2B1	3	3	Homo sapiens heterogeneous nuclear ribonucleoprotein A2/B1 (HNRPA2B1); transcript variant A2; mRNA
701	0.0035866	0.0219672	0.003	300.638	228.853	1.31367	8.3075	7.7995	1.42208	Ssc.16436.1.S1_at	HNRNPH3	1	1	Homo sapiens heterogeneous nuclear ribonucleoprotein H3 (2H9) (HNRPH3); transcript variant 2H9; mRNA
119	0.000132	0.0047686	0.0001	9.41046	11.9449	0.787821	3.3085	3.419	0.926267	Ssc.13853.1.A1_at	HOXA7	1	1	Homo sapiens homeobox A7 (HOXA7); mRNA
434	0.0013195	0.0129874	0.0018	57.5514	43.0789	1.33595	5.902	5.5005	1.32088	Ssc.22848.1.S1_at	HOXB8	1	1	Homo sapiens homeobox B8 (HOXB8); mRNA
348	0.0008308	0.0102632	0.0006	1070.41	771.78	1.38694	10.2985	9.5275	1.70645	Ssc.10260.1.A1_at	HP1BP3	1	1	Homo sapiens heterochromatin protein 1; binding protein 3 (HP1BP3); mRNA
1046	0.0097246	0.0399675	0.008	113.122	91.7179	1.23337	6.9095	6.6405	1.20497	Ssc.12439.1.A1_at	HRASLS3	1	1	Homo sapiens HRAS-like suppressor 3 (HRASLS3); mRNA
366	0.0009363	0.0109736	0.0005	80.1946	121.106	0.662184	6.6005	6.712	0.925625	Ssc.9262.1.A1_at	HRH1	1	1	Homo sapiens histamine receptor H1 (HRH1); transcript variant 1; mRNA
45	2.26e-05	0.0021591	< 1e-07	282.703	200.098	1.41282	8.23	7.709	1.43495	Ssc.8236.1.S1_at	HRSP12	1	1	Homo sapiens heat-responsive protein 12 (HRSP12); mRNA
212	0.0003346	0.0067851	0.0002	18400.7	10679.2	1.72304	14.3045	13.6135	1.6144	Ssc.5145.1.S1_a_at	HSPA1A	2	2	Homo sapiens heat shock 70kDa protein 1A (HSPA1A); mRNA
372	0.0009643	0.0110912	0.0008	15814.4	11542.4	1.37012	14.062	13.6555	1.32547	Ssc.5145.2.S1_at	HSPA1A	2	2	Homo sapiens heat shock 70kDa protein 1A (HSPA1A); mRNA
147	0.0001864	0.0054512	< 1e-07	275.023	162.912	1.68817	7.9845	7.313	1.59273	Ssc.7654.1.A1_at	HSPA2	1	1	Homo sapiens heat shock 70kDa protein 2 (HSPA2); mRNA
623	0.0027511	0.018981	0.0028	12905.4	9701.07	1.3303	13.7905	13.3815	1.32777	Ssc.5145.1.S1_at	HSPA6	2	2	Homo sapiens heat shock 70kDa protein 6 (HSP70B') (HSPA6); mRNA
952	0.0075588	0.0340532	0.0063	426.616	181.867	2.34576	9.0305	7.5995	2.69634	Ssc.114.1.S1_at	HSPA6	2	2	Homo sapiens heat shock 70kDa protein 6 (HSP70B') (HSPA6); mRNA
91	8.7e-05	0.0040632	0.0001	3101.52	2297.02	1.35023	11.6955	11.201	1.40883	Ssc.31057.1.A1_s_at	HSPA9	2	2	Homo sapiens heat shock 70kDa protein 9 (mortalin) (HSPA9); nuclear gene encoding mitochondrial protein; mRNA
551	0.0020467	0.0159687	0.0026	264.343	179.214	1.47502	8.0255	7.5045	1.43495	Ssc.6798.2.S1_at	HSPA9	2	2	Homo sapiens heat shock 70kDa protein 9 (mortalin) (HSPA9); nuclear gene encoding mitochondrial protein; mRNA
976	0.0080961	0.035661	0.0091	12585.4	9999.74	1.25857	13.5215	13.249	1.2079	Ssc.11197.1.S1_at	HSPB1	1	1	Homo sapiens heat shock 27kDa protein 1 (HSPB1); mRNA gb|U90906.1|HSU90906 Human clone 23827 heat shock protein mRNA; complete cds
16	5e-06	0.0012644	< 1e-07	2811.68	1328.29	2.11677	11.371	10.5115	1.81441	Ssc.1231.1.A1_at	HSPH1	1	1	Homo sapiens heat shock 105kDa/110kDa protein 1 (HSPH1); mRNA
237	0.0004136	0.0074745	0.0008	29.9022	19.4065	1.54084	4.777	4.3735	1.32271	Ssc.3518.1.S1_at	IDH1	1	1	Homo sapiens isocitrate dehydrogenase 1 (NADP+); soluble (IDH1); mRNA
217	0.0003553	0.0070184	0.0003	303.181	218.153	1.38976	8.2845	7.775	1.42356	Ssc.13715.1.S1_at	IK	1	1	Homo sapiens IK cytokine; down-regulator of HLA II (IK); mRNA
463	0.0014689	0.0136389	0.0015	51.8726	73.5938	0.704851	5.718	6.204	0.714002	Ssc.19416.1.A1_at	IL21R	1	1	Interleukin 21 receptor precursor (IL-21R) (Novel interleukin receptor) (UNQ3121/PRO10273). [Source:Uniprot/SWISSPROT;Acc:Q9HBE5]
1015	0.0090038	0.0381246	0.0077	64.6897	80.9156	0.799472	6.1885	6.253	0.956277	Ssc.29769.1.A1_at	IL3RA	1	1	Interleukin-3 receptor alpha chain precursor (IL-3R-alpha) (CD123 antigen). [Source:Uniprot/SWISSPROT;Acc:P26951]
863	0.0057929	0.0288571	0.0051	15.4542	11.8034	1.3093	3.7345	3.619	1.08335	Ssc.19621.1.A1_at	ILVBL	1	1	Homo sapiens ilvB (bacterial acetolactate synthase)-like (ILVBL); mRNA
744	0.0041753	0.0241258	0.0044	363.171	476.966	0.761418	8.3795	8.8415	0.725979	Ssc.5699.1.S1_at	IQCK	1	1	Homo sapiens IQ motif containing K (IQCK); mRNA gb|AF520570.1| Homo sapiens unknown mRNA
104	0.0001122	0.0046184	< 1e-07	104.588	75.0987	1.39267	6.647	6.26	1.30767	Ssc.25315.1.S1_at	IREB2	3	3	Homo sapiens iron-responsive element binding protein 2 (IREB2); mRNA
293	0.000596	0.0087447	0.0003	354.936	232.735	1.52506	8.5035	7.846	1.57735	Ssc.13593.1.A1_at	IREB2	3	3	Homo sapiens iron-responsive element binding protein 2 (IREB2); mRNA
452	0.0013877	0.0131931	0.0007	367.174	278.227	1.31969	8.6295	8.18	1.36557	Ssc.6773.1.A1_at	IREB2	3	3	Homo sapiens iron-responsive element binding protein 2 (IREB2); mRNA
423	0.0012904	0.0129874	0.0014	1376.95	1010.48	1.36267	10.51	9.9605	1.46358	Ssc.4621.1.S1_at	ITGB1	1	1	Homo sapiens integrin; beta 1 (fibronectin receptor; beta polypeptide; antigen CD29 includes MDF2; MSK12) (ITGB1); transcript variant 1D; mRNA
891	0.0063169	0.0304785	0.0064	113.74	163.799	0.694387	7.0005	7.264	0.833064	Ssc.23284.1.S1_at	ITGB3	2	2	Sus scrofa glycoprotein GPIIIa (CD61); mRNA gb|AF282890.1| Sus scrofa glycoprotein GPIIIa (CD61) mRNA; complete cds
894	0.0063849	0.0307032	0.0055	106.269	134.853	0.788036	6.626	6.981	0.78187	Ssc.4182.2.A1_at	ITGB3	2	2	Sus scrofa glycoprotein GPIIIa (CD61); mRNA gb|AF282890.1| Sus scrofa glycoprotein GPIIIa (CD61) mRNA; complete cds
304	0.0006359	0.0089925	0.0006	108.679	83.4705	1.30201	6.781	6.3455	1.35238	Ssc.24267.1.S1_at	KANK2	1	1	Homo sapiens ankyrin repeat domain 25 (ANKRD25); mRNA
356	0.0008842	0.010572	0.0014	108.09	69.299	1.55977	6.7405	5.864	1.83592	Ssc.21542.1.A1_at	KCNQ2	1	1	Potassium voltage-gated channel subfamily KQT member 2 (Voltage-gated potassium channel subunit Kv7.2) (Neuroblastoma-specific potassium channel alpha subunit KvLQT2) (KQT-like 2). [Source:Uniprot/SWISSPROT;Acc:O43526]
535	0.0019021	0.0152844	0.0014	127.263	86.9205	1.46413	7.181	6.524	1.5768	Ssc.20481.1.A1_at	KIAA0020	1	1	Homo sapiens KIAA0020 (KIAA0020); mRNA
597	0.0024928	0.0179507	0.0031	39.3095	30.5038	1.28868	5.3265	5.041	1.21883	Ssc.3097.2.A1_a_at	KIAA0090	1	1	Homo sapiens KIAA0090 (KIAA0090); mRNA gb|BC034589.1| Homo sapiens KIAA0090; mRNA (cDNA clone MGC:41898 IMAGE:4831005); complete cds
154	0.0002154	0.006013	0.0004	108.983	58.2753	1.87013	7.16	5.5505	3.05146	Ssc.5931.1.A1_at	KIAA0528	2	2	Homo sapiens KIAA0528 (KIAA0528); mRNA gb|AY166851.1| Homo sapiens hypothetical protein mRNA; complete cds
260	0.0005001	0.0082566	< 1e-07	25.6632	13.3374	1.92415	4.9905	3.1475	3.58755	Ssc.27136.1.A1_at	KIAA0528	2	2	Homo sapiens KIAA0528 (KIAA0528); mRNA gb|AY166851.1| Homo sapiens hypothetical protein mRNA; complete cds
549	0.0020225	0.0158374	0.0018	31.3623	21.9007	1.43203	4.9535	4.337	1.53315	Ssc.30792.1.S1_at	KIAA1009	1	1	Homo sapiens KIAA1009 (KIAA1009); mRNA
191	0.0002836	0.0063832	0.0006	1259.81	1700.15	0.741	10.3355	10.7105	0.771105	Ssc.15420.1.S1_at	KIAA1394	1	1	Homo sapiens KIAA1394 protein (KIAA1394); mRNA
812	0.0050785	0.0268859	0.0046	67.2694	51.7845	1.29903	6.162	5.6255	1.45045	Ssc.14443.1.S1_at	KIN	1	1	Homo sapiens KIN; antigenic determinant of recA protein homolog (mouse) (KIN); mRNA
910	0.0067101	0.0316828	0.007	133.209	169.769	0.78465	7.031	7.398	0.775393	Ssc.27239.1.S1_at	KLF12	1	1	Homo sapiens Kruppel-like factor 12 (KLF12); mRNA
184	0.0002693	0.0062876	0.0002	89.0691	58.7563	1.51591	6.527	6.021	1.42011	Ssc.5842.1.A1_at	KLHL2	1	1	Homo sapiens kelch-like 2; Mayven (Drosophila) (KLHL2); mRNA gb|BC022503.1| Homo sapiens kelch-like 2; Mayven (Drosophila); mRNA (cDNA clone MGC:26455 IMAGE:4791972); complete cds
256	0.0004816	0.0080875	0.0006	1278.33	1680.71	0.76059	10.3085	10.731	0.746131	Ssc.1361.1.S1_at	KRTCAP2	1	1	Homo sapiens keratinocyte associated protein 2 (KRTCAP2); mRNA
734	0.004054	0.0236929	0.0036	1972.6	1202.36	1.64061	11.2175	10.473	1.67539	Ssc.2980.1.S1_at	KTN1	1	1	Homo sapiens kinectin 1 (kinesin receptor) (KTN1); transcript variant 4; mRNA
122	0.0001406	0.0049387	0.0002	215.022	144.859	1.48435	7.8085	7.295	1.42751	Ssc.11815.1.A1_s_at	LAMA2	4	4	Homo sapiens laminin; alpha 2 (merosin; congenital muscular dystrophy) (LAMA2); transcript variant 2; mRNA
133	0.0001548	0.0050036	0.0003	377.222	233.557	1.61512	8.688	7.965	1.65061	Ssc.11623.1.A1_at	LAMA2	4	4	Homo sapiens laminin; alpha 2 (merosin; congenital muscular dystrophy) (LAMA2); transcript variant 2; mRNA
900	0.006496	0.0310292	0.0058	46.3047	36.0309	1.28514	5.5475	5.1325	1.3333	Ssc.14356.1.A1_at	LAMA2	4	4	Homo sapiens laminin; alpha 2 (merosin; congenital muscular dystrophy) (LAMA2); transcript variant 2; mRNA
913	0.0067319	0.0316982	0.0067	85.5518	64.7884	1.32048	6.4935	6.0485	1.36131	Ssc.10383.1.A1_at	LAMA2	4	4	Homo sapiens laminin; alpha 2 (merosin; congenital muscular dystrophy) (LAMA2); transcript variant 2; mRNA
64	4.45e-05	0.0029516	< 1e-07	175.184	110.989	1.57839	7.333	6.819	1.428	Ssc.15640.1.S1_at	LAMA5	1	1	Homo sapiens laminin; alpha 5 (LAMA5); mRNA
731	0.0040091	0.0235458	0.0028	150.43	203.128	0.740567	7.184	7.6895	0.704416	Ssc.30028.1.A1_at	LARP2	1	1	Homo sapiens La ribonucleoprotein domain family; member 2 (LARP2); transcript variant 3; mRNA
11	2.3e-06	0.0008989	< 1e-07	101.98	32.9658	3.0935	6.972	4.897	4.21344	Ssc.6784.1.S1_at	LIPE	1	1	Homo sapiens lipase; hormone-sensitive (LIPE); mRNA
44	2.15e-05	0.0021006	< 1e-07	75.7784	108.485	0.698515	6.1905	6.794	0.658155	Ssc.11229.1.S1_at	LOC124446	1	1	Homo sapiens hypothetical protein BC017488 (LOC124446); transcript variant 1; mRNA
324	0.0007388	0.0098028	0.0007	50.5067	37.6167	1.34267	5.757	5.2535	1.41765	Ssc.7646.1.A1_at	LOC124512	1	1	Homo sapiens hypothetical protein LOC124512 (LOC124512); mRNA gb|BC045819.1| Homo sapiens hypothetical protein LOC124512; mRNA (cDNA clone IMAGE:4839191); partial cds
255	0.0004791	0.0080771	0.0007	64.7567	33.5453	1.93042	5.9965	4.7445	2.38171	Ssc.19907.1.S1_at	LOC396677	1	1	Sus scrofa tissue factor (LOC396677); mRNA gb|AY504424.1| Sus scrofa tissue factor mRNA; complete cds
967	0.0077516	0.0344614	0.0078	16.6453	21.3864	0.778311	3.9925	4.3985	0.754713	Ssc.27345.1.S1_at	LOC440863	1	1	PREDICTED: hypothetical protein XP_496549 [Source:RefSeq_peptide;Acc:XP_496549]
955	0.0075807	0.0340532	0.0069	113.366	84.0468	1.34884	6.853	6.346	1.42109	Ssc.8829.1.A1_at	LOC492311	1	1	Homo sapiens similar to bovine IgA regulatory protein (LOC492311); mRNA
17	5e-06	0.0012644	< 1e-07	69.6754	38.8491	1.79349	6.242	5.3385	1.8706	Ssc.26291.1.S1_at	LOC516658	1	1	PREDICTED: Bos taurus hypothetical LOC516658 (LOC516658); mRNA
28	1.05e-05	0.0016121	< 1e-07	8.65662	13.2304	0.654299	3.169	3.6905	0.696647	Ssc.26509.1.A1_at	LOC529905	1	1	PREDICTED: Bos taurus hypothetical LOC529905 (LOC529905); mRNA
422	0.0012849	0.0129874	0.001	180.24	109.798	1.64155	7.7375	6.5255	2.31659	Ssc.14193.1.S1_at	LOC532848	2	2	PREDICTED: Bos taurus hypothetical LOC532848 (LOC532848); mRNA
829	0.0053723	0.0278174	0.0048	109.47	76.0862	1.43876	6.858	6.4685	1.30994	Ssc.14193.2.A1_at	LOC532848	2	2	PREDICTED: Bos taurus hypothetical LOC532848 (LOC532848); mRNA
723	0.0038825	0.0230856	0.0032	38.3613	29.3539	1.30685	5.296	4.7395	1.4707	Ssc.31050.1.S1_at	LOC708999	1	1	PREDICTED: Macaca mulatta similar to suppressor of IKK epsilon (LOC708999); mRNA
780	0.0045667	0.0251695	0.0042	98.4094	156.284	0.629682	6.7735	7.157	0.766576	Ssc.11102.1.S1_at	LOC731682	1	1	PREDICTED: Homo sapiens similar to HLA class II histocompatibility antigen; DQ(1) alpha chain precursor (DC-4 alpha chain) (LOC731682); mRNA
1054	0.0098565	0.0401698	0.0093	74.1597	57.9425	1.27989	6.2445	5.874	1.2928	Ssc.2598.1.S1_at	LOXL2	1	1	Homo sapiens lysyl oxidase-like 2 (LOXL2); mRNA
480	0.001593	0.0142673	0.0022	341.963	444.817	0.768772	8.428	8.8005	0.772443	Ssc.14282.1.A1_at	LRP11	1	1	Homo sapiens low density lipoprotein receptor-related protein 11 (LRP11); mRNA
596	0.0024853	0.0179267	0.0021	64.7007	50.3902	1.28399	5.982	5.5435	1.35519	Ssc.5261.1.A1_at	LSG1	1	1	Homo sapiens large subunit GTPase 1 homolog (S. cerevisiae) (LSG1); mRNA emb|AL136897.1|HSM801865 Homo sapiens mRNA; cDNA DKFZp434E248 (from clone DKFZp434E248)
83	6.47e-05	0.0033511	< 1e-07	168.771	96.6969	1.74537	7.503	6.5785	1.89803	Ssc.24930.1.S1_at	LTV1	1	1	Homo sapiens LTV1 homolog (S. cerevisiae) (LTV1); mRNA gb|BC009855.2| Homo sapiens LTV1 homolog (S. cerevisiae); mRNA (cDNA clone MGC:16354 IMAGE:3926227); complete cds
502	0.0017026	0.0145662	0.0012	72.7163	50.5821	1.43759	6.3255	5.722	1.5194	Ssc.21151.1.S1_at	LUC7L	1	1	Homo sapiens LUC7-like (S. cerevisiae) (LUC7L); transcript variant 2; mRNA
67	4.6e-05	0.0029516	< 1e-07	162.279	98.614	1.6456	7.3935	6.5465	1.79876	Ssc.11714.1.S1_at	LYRM2	2	2	Homo sapiens LYR motif containing 2 (LYRM2); mRNA
753	0.0043431	0.0247955	0.004	309.563	225.913	1.37028	8.281	7.874	1.32593	Ssc.11714.2.A1_at	LYRM2	2	2	Homo sapiens LYR motif containing 2 (LYRM2); mRNA
635	0.0028988	0.0195945	0.0029	195.733	148.153	1.32115	7.759	7.211	1.46206	Ssc.2563.1.S1_at	M6PR	1	1	Homo sapiens mannose-6-phosphate receptor (cation dependent) (M6PR); mRNA
821	0.0052352	0.0274131	0.0053	331.563	242.147	1.36926	8.3445	8.122	1.16675	Ssc.14224.1.A1_at	MAFF	1	1	Homo sapiens v-maf musculoaponeurotic fibrosarcoma oncogene homolog F (avian) (MAFF); transcript variant 1; mRNA
1031	0.0094856	0.0395179	0.009	220.196	172.768	1.27452	7.8825	7.444	1.35519	Ssc.4697.1.S1_a_at	MAGOH	1	1	Homo sapiens mago-nashi homolog; proliferation-associated (Drosophila) (MAGOH); mRNA
156	0.0002234	0.0061483	0.0003	48.7849	69.0357	0.706662	5.603	5.936	0.793884	Ssc.31148.1.A1_at	Man2a1	2	2	Homo sapiens mannosidase; alpha; class 2A; member 1 (MAN2A1); mRNA
168	0.0002454	0.0061483	0.0002	8.61847	13.4591	0.640346	2.9425	3.64	0.61664	Ssc.29140.1.A1_at	MAN2A1	2	2	Homo sapiens mannosidase; alpha; class 2A; member 1 (MAN2A1); mRNA
514	0.0017817	0.0149013	0.0015	104.23	78.4567	1.3285	6.8135	6.3375	1.39088	Ssc.7107.1.A1_at	MAP3K2	1	1	PREDICTED: Homo sapiens mitogen-activated protein kinase kinase kinase 2 (MAP3K2); mRNA
971	0.0079019	0.0349848	0.0089	293.755	380.943	0.771127	8.183	8.5515	0.774587	Ssc.1228.1.S1_at	MARCKS	1	1	Homo sapiens myristoylated alanine-rich protein kinase C substrate (MARCKS); mRNA dbj|D10522.1|HUMKCS Homo sapiens mRNA for 80K-L protein; complete cds
112	0.0001239	0.0047558	0.0001	513.361	383.05	1.34019	9.0025	8.65	1.27677	Ssc.2649.1.A1_at	MAT2A	1	1	Homo sapiens methionine adenosyltransferase II; alpha (MAT2A); mRNA
908	0.0066343	0.0314106	0.0057	394.945	563.425	0.700972	8.6935	8.9175	0.856188	Ssc.6978.1.A1_at	MAX	1	1	Homo sapiens MYC associated factor X (MAX); transcript variant 3; mRNA
37	1.65e-05	0.0018979	0.0001	134.538	99.8418	1.34751	7.1015	6.6675	1.35097	Ssc.11152.1.S1_at	MCM3APAS	1	1	Sus scrofa FKBP1A-like (LOC654323); mRNA gb|AY820760.1| Sus scrofa FKBP1A-like mRNA; complete cds
179	0.000256	0.0061483	0.0001	2070.18	1466.36	1.41178	11.0785	10.624	1.37031	Ssc.12654.1.A1_at	MEF2A	2	2	PREDICTED: Mus musculus similar to Myocyte enhancer factor 2A (LOC100047837); mRNA
130	0.0001505	0.0049521	0.0001	1264.34	885.891	1.4272	10.4105	9.989	1.33932	Ssc.12654.2.A1_at	MEF2A	2	2	PREDICTED: Mus musculus similar to Myocyte enhancer factor 2A (LOC100047837); mRNA
437	0.0013243	0.0129874	0.0009	111.814	84.1376	1.32894	6.7105	6.3805	1.25701	Ssc.24938.1.S1_at	METRNL	1	1	Homo sapiens meteorin; glial cell differentiation regulator-like (METRNL); mRNA gb|BC082252.1| Homo sapiens meteorin; glial cell differentiation regulator-like; mRNA (cDNA clone MGC:99788 IMAGE:6301543); complete cds
219	0.0003621	0.0071081	0.0004	192.966	106.566	1.81077	7.7605	6.984	1.71297	Ssc.21734.1.S1_at	MGC39606	1	1	PREDICTED: Homo sapiens hypothetical protein MGC39606 (MGC39606); mRNA
1023	0.0091768	0.0385641	0.0085	138.694	107.526	1.28986	7.0615	6.6795	1.30315	Ssc.23154.2.S1_at	MKI67IP	1	1	Bos taurus similar to MKI67 FHA domain interacting nucleolar phosphoprotein (Nucleolar protein interacting with the FHA domain of pKI-67) (hNIFK) (Nucleolar phosphoprotein Nopp34) (MGC127116); mRNA gb|BC102791.1| Bos taurus similar to MKI67 FHA domain interacting nucleolar phosphoprotein (Nucleolar protein interacting with the FHA domain of pKI-67) (hNIFK) (Nucleolar phosphoprotein Nopp34); mRNA …
814	0.0051046	0.026927	0.0058	68.8066	52.0856	1.32103	6.1775	5.789	1.30903	Ssc.818.2.A1_at	MKRN2	1	1	Homo sapiens makorin; ring finger protein; 2 (MKRN2); mRNA
721	0.0038491	0.0229505	0.0039	168.499	128.091	1.31547	7.426	7.1555	1.20623	Ssc.1515.1.S1_at	MLLT6	1	1	Homo sapiens myeloid/lymphoid or mixed-lineage leukemia (trithorax homolog; Drosophila); translocated to; 6 (MLLT6); mRNA
252	0.0004677	0.0079735	0.0005	113.282	62.4246	1.8147	7.07	6.301	1.70409	Ssc.21807.1.S1_at	MPHOSPH10	1	1	Homo sapiens M-phase phosphoprotein 10 (U3 small nucleolar ribonucleoprotein) (MPHOSPH10); mRNA
816	0.0051559	0.0271633	0.0051	21.6578	16.3687	1.32312	4.168	3.952	1.16151	Ssc.25098.1.S1_at	MPP6	1	1	Homo sapiens membrane protein; palmitoylated 6 (MAGUK p55 subfamily member 6) (MPP6); mRNA emb|AL136836.1|HSM801804 Homo sapiens mRNA; cDNA DKFZp434E052 (from clone DKFZp434E052)
629	0.0028126	0.0192072	0.0034	589.014	454.531	1.29587	9.224	8.919	1.23542	Ssc.9317.1.A1_at	MPRIP	1	1	Homo sapiens myosin phosphatase-Rho interacting protein (M-RIP); transcript variant 2; mRNA
945	0.0073893	0.0335816	0.0073	319.092	241.515	1.32121	8.377	7.949	1.34537	Ssc.23807.1.A1_at	MRPS18C	1	1	Homo sapiens mitochondrial ribosomal protein S18C (MRPS18C); nuclear gene encoding mitochondrial protein; mRNA gb|AF151892.1|AF151892 Homo sapiens CGI-134 protein mRNA; complete cds
475	0.0015606	0.0141146	0.0024	10.5071	8.64675	1.21515	3.245	3.0745	1.12545	Ssc.10981.2.A1_at	MRPS33	1	1	Homo sapiens mitochondrial ribosomal protein S33 (MRPS33); nuclear gene encoding mitochondrial protein; transcript variant 1; mRNA
415	0.0012258	0.0126981	0.001	226.625	175.662	1.29012	7.805	7.475	1.25701	Ssc.7885.1.A1_at	MRS2	1	1	Homo sapiens MRS2-like; magnesium homeostasis factor (S. cerevisiae) (MRS2L); mRNA
139	0.0001702	0.0052625	0.0001	51.535	32.326	1.59423	5.7445	4.9655	1.71594	Ssc.6624.1.S1_a_at	MRTO4	1	1	Homo sapiens mRNA turnover 4 homolog (S. cerevisiae) (MRTO4); mRNA
581	0.0023015	0.0170295	0.0017	43.8682	57.5367	0.762439	5.423	5.862	0.737646	Ssc.30759.1.A1_at	MS4A2	1	1	Homo sapiens membrane-spanning 4-domains; subfamily A; member 2 (Fc fragment of IgE; high affinity I; receptor for; beta polypeptide) (MS4A2); mRNA
3	5e-07	0.0007165	< 1e-07	163.049	81.5577	1.99919	7.3765	6.3505	2.03637	Ssc.11746.1.A1_at	MST150	1	1	Homo sapiens MSTP150 (MST150); mRNA
657	0.0031485	0.0206018	0.0024	70.2227	52.9252	1.32683	6.2655	5.8565	1.32777	Ssc.22842.1.S1_at	MTIF2	1	1	Homo sapiens mitochondrial translational initiation factor 2 (MTIF2); nuclear gene encoding mitochondrial protein; transcript variant 1; mRNA
890	0.0062941	0.0304026	0.0054	267.342	202.505	1.32017	8.176	7.6275	1.46256	Ssc.15232.2.A1_a_at	MTX2	1	1	Homo sapiens metaxin 2 (MTX2); transcript variant 1; mRNA
808	0.0050594	0.0268616	0.0039	6445.94	4832.54	1.33386	12.5825	12.297	1.21883	Ssc.17238.1.A1_at	MUSTN1	1	1	Homo sapiens musculoskeletal; embryonic nuclear protein 1 (MUSTN1); mRNA
621	0.002728	0.0188679	0.0032	87.9695	69.3941	1.26768	6.3865	6.067	1.2479	Ssc.21214.1.A1_at	MVP	1	1	Homo sapiens major vault protein (MVP); transcript variant 1; mRNA
456	0.0014035	0.0132317	0.0011	127.277	62.9012	2.02344	7.392	5.6815	3.27274	Ssc.9609.1.S1_at	MYSM1	1	1	PREDICTED: KIAA1915 protein [Source:RefSeq_peptide;Acc:XP_055481]
143	0.0001761	0.0052833	0.0003	47.5872	35.1828	1.35257	5.671	5.008	1.58337	Ssc.12119.1.S1_at	NADK	1	1	Homo sapiens NAD kinase (NADK); mRNA
1027	0.0093524	0.0391163	0.0083	298.871	207.241	1.44214	8.379	7.733	1.56482	Ssc.8939.1.S2_at	NBN	1	1	Homo sapiens nibrin (NBN); transcript variant 1; mRNA
308	0.0006619	0.0091882	0.0008	6216.08	3420.23	1.81745	12.8835	11.725	2.23225	Ssc.934.1.S1_at	NEXN	1	1	Homo sapiens nexilin (F actin binding protein) (NEXN); mRNA
838	0.0054314	0.0278174	0.0037	51.6296	72.9008	0.708217	5.786	6.1855	0.758121	Ssc.23959.1.S1_at	NFE2L3	1	1	PREDICTED: Homo sapiens similar to nuclear factor (erythroid-derived 2)-like 3 (LOC642996); mRNA
689	0.0034506	0.0215299	0.0026	44.1089	19.4645	2.26612	6.055	3.574	5.58284	Ssc.9372.1.A1_at	NFKBIZ	1	1	Homo sapiens nuclear factor of kappa light polypeptide gene enhancer in B-cells inhibitor; zeta (NFKBIZ); transcript variant 1; mRNA
75	5.59e-05	0.0031489	< 1e-07	81.0744	55.791	1.45318	6.381	5.769	1.52838	Ssc.29331.1.A1_at	NFYA	1	1	PREDICTED: Pan troglodytes hypothetical LOC462678 (LOC462678); mRNA
903	0.0065592	0.0311963	0.0069	402.682	306.626	1.31327	8.697	8.374	1.25093	Ssc.16962.1.S1_at	NIPBL	1	1	Homo sapiens Nipped-B homolog (Drosophila) (NIPBL); transcript variant A; mRNA
1033	0.0095271	0.0396335	0.01	441.576	536.81	0.822592	8.799	9.09	0.817335	Ssc.12488.1.A1_at	NOL3	1	1	Homo sapiens nucleolar protein 3 (apoptosis repressor with CARD domain) (NOL3); mRNA gb|BC012798.2| Homo sapiens nucleolar protein 3 (apoptosis repressor with CARD domain); mRNA (cDNA clone MGC:2009 IMAGE:3506011); complete cds
724	0.0038905	0.0230978	0.0032	286.834	219.992	1.30383	8.2955	7.7905	1.41912	Ssc.5627.1.S1_at	NOL5A	1	1	Homo sapiens nucleolar protein 5A (56kDa with KKE/D repeat) (NOL5A); mRNA
281	0.0005454	0.008344	0.0006	7.58446	5.07728	1.4938	2.669	2.1555	1.42751	Ssc.12456.1.A1_at	NP_115821	1	1	Entamoeba histolytica HM-1:IMSS beta-galactosidase (512.t00001) partial mRNA
76	5.63e-05	0.0031489	0.0002	124.304	88.9556	1.39737	6.959	6.4745	1.3991	Ssc.1533.1.S1_at	NPC1	1	1	Homo sapiens Niemann-Pick disease; type C1 (NPC1); mRNA
221	0.0003693	0.0071541	0.0003	393.999	294.787	1.33656	8.5695	8.2325	1.26313	Ssc.529.1.S1_at	NPC2	1	1	Sus scrofa Niemann-Pick disease; type C2 (NPC2); mRNA gb|U62253.1|SSU62253 Sus scrofa 16kDa secretory protein mRNA; complete cds
27	1.01e-05	0.0016081	< 1e-07	261.805	400.425	0.653818	8.0725	8.7175	0.639493	Ssc.1142.1.S1_at	NQO1	1	1	Homo sapiens NAD(P)H dehydrogenase; quinone 1 (NQO1); transcript variant 1; mRNA
1019	0.0090548	0.0381945	0.0081	1186.72	672.498	1.76464	10.142	9.427	1.64148	Ssc.761.1.S1_at	NR4A3	1	1	Homo sapiens nuclear receptor subfamily 4; group A; member 3 (NR4A3); transcript variant 2; mRNA
29	1.1e-05	0.0016307	< 1e-07	16.9121	9.07503	1.86358	4.1975	3.0875	2.15846	Ssc.17506.1.S1_at	NRXN1	1	1	Homo sapiens neurexin 1 (NRXN1); transcript variant beta; mRNA
116	0.0001299	0.0047686	0.0002	466.625	329.753	1.41507	8.8745	8.46	1.33284	Ssc.5066.1.S1_at	NT5DC3	1	1	Homo sapiens 5'-nucleotidase domain containing 3 (NT5DC3); transcript variant 2; mRNA dbj|AB032773.1| Homo sapiens mRNA for TU12B1-TY; complete cds
1051	0.0098378	0.0401698	0.0083	138.127	110.01	1.25559	7.184	6.834	1.27456	Ssc.26139.1.S1_at	NUBP1	1	1	Homo sapiens nucleotide binding protein 1 (MinD homolog; E. coli) (NUBP1); mRNA
158	0.0002293	0.0061483	0.0001	149.993	98.3365	1.5253	7.148	6.731	1.33515	Ssc.5104.1.S1_at	NUPR1	1	1	Homo sapiens nuclear protein 1 (NUPR1); transcript variant 2; mRNA
570	0.0021921	0.016533	0.0017	154.035	97.1267	1.58592	7.609	6.7155	1.85768	Ssc.5256.1.A1_at	NXF1	2	2	Homo sapiens nuclear RNA export factor 1 (NXF1); transcript variant 1; mRNA
898	0.0064821	0.0310236	0.0054	22.3751	16.4032	1.36407	4.2255	3.8195	1.32501	Ssc.5256.2.S1_at	NXF1	2	2	Homo sapiens nuclear RNA export factor 1 (NXF1); transcript variant 1; mRNA
920	0.0068806	0.0321518	0.0066	218.236	303.422	0.719247	7.8875	8.1815	0.815637	Ssc.25498.1.S1_at	ODZ1	1	1	Homo sapiens odz; odd Oz/ten-m homolog 1(Drosophila) (ODZ1); mRNA
694	0.0035215	0.0218108	0.0035	28.7208	20.8265	1.37905	4.9315	4.3195	1.52838	Ssc.17069.1.A1_at	OLR1	1	1	Homo sapiens oxidized low density lipoprotein (lectin-like) receptor 1 (OLR1); mRNA
1002	0.0087578	0.0375402	0.0078	31.3377	24.8667	1.26023	4.8715	4.735	1.09924	Ssc.30713.1.A1_at	OPA1	1	1	Homo sapiens optic atrophy 1 (autosomal dominant) (OPA1); nuclear gene encoding mitochondrial protein; transcript variant 2; mRNA
251	0.0004672	0.0079735	0.0003	39.8814	28.5159	1.39857	5.388	4.7075	1.6027	Ssc.8247.1.A1_at	OPCML	1	1	PREDICTED: Mus musculus hypothetical protein LOC100041873 (LOC100041873); mRNA
392	0.0010791	0.0118343	0.0013	86.2452	64.0398	1.34674	6.501	5.773	1.65634	Ssc.21845.1.S1_at	OPHN1	1	1	Sus scrofa glycoprotein GPIIIa (CD61); mRNA gb|AF282890.1| Sus scrofa glycoprotein GPIIIa (CD61) mRNA; complete cds
4	1e-06	0.0008598	< 1e-07	309.798	503.159	0.615705	8.352	9.024	0.627636	Ssc.12429.1.S1_at	ORAI1	1	1	Homo sapiens transmembrane protein 142A (TMEM142A); mRNA
944	0.00734	0.0334265	0.0061	80.7915	60.5434	1.33444	6.3135	5.992	1.24963	Ssc.26696.1.S1_at	OSGIN1	1	1	Homo sapiens oxidative stress induced growth inhibitor 1 (OSGIN1); transcript variant 3; mRNA
683	0.0034087	0.0214553	0.0033	51.1343	37.0369	1.38063	5.637	5.4395	1.14671	Ssc.6522.1.A1_at	OSTM1	1	1	Homo sapiens osteopetrosis associated transmembrane protein 1 (OSTM1); mRNA
396	0.0011043	0.0119603	0.001	22.2839	15.5271	1.43516	4.5045	3.853	1.5708	Ssc.2328.1.S1_at	OTUD3	1	1	Homo sapiens OTU domain containing 3 (OTUD3); mRNA
465	0.0015022	0.013874	0.0014	287.479	171.485	1.67641	8.247	7.4815	1.69996	Ssc.4156.1.A1_at	OTUD6B	1	1	Homo sapiens OTU domain containing 6B (OTUD6B); mRNA gb|BC029760.1| Homo sapiens OTU domain containing 6B; mRNA (cDNA clone MGC:16950 IMAGE:4343258); complete cds
79	6.17e-05	0.003321	0.0001	160.828	63.5292	2.53157	7.683	6.2615	2.67864	Ssc.27309.1.S1_at	OXCT1	3	3	Sus scrofa glycoprotein GPIIIa (CD61); mRNA gb|AF282890.1| Sus scrofa glycoprotein GPIIIa (CD61) mRNA; complete cds
231	0.0003948	0.0073474	0.0004	280.907	152.769	1.83877	8.397	7.2925	2.15024	Ssc.3086.1.S1_at	OXCT1	3	3	Homo sapiens 3-oxoacid CoA transferase 1 (OXCT1); nuclear gene encoding mitochondrial protein; mRNA
174	0.0002513	0.0061483	0.0004	643.179	382.087	1.68333	9.4965	8.6935	1.74473	Ssc.11096.1.S1_at	OXCT1	3	3	Homo sapiens 3-oxoacid CoA transferase 1 (OXCT1); nuclear gene encoding mitochondrial protein; mRNA
101	0.0001041	0.0044254	< 1e-07	158.556	109.428	1.44895	7.352	6.7915	1.47478	Ssc.6194.1.S1_at	OXNAD1	1	1	Homo sapiens oxidoreductase NAD-binding domain containing 1 (OXNAD1); mRNA
309	0.0006636	0.0091882	0.0006	15.9537	23.5031	0.678788	4.054	4.462	0.753667	Ssc.10342.1.A1_at	PAM	1	1	Homo sapiens peptidylglycine alpha-amidating monooxygenase (PAM); transcript variant 4; mRNA
325	0.0007428	0.0098255	0.0008	10.9107	7.9677	1.36937	3.45	2.6555	1.73448	Ssc.6592.2.S1_at	PAN2	2	2	Homo sapiens ubiquitin specific peptidase 52 (USP52); mRNA gb|BC024043.1| Homo sapiens ubiquitin specific peptidase 52; mRNA (cDNA clone MGC:1971 IMAGE:3357890); complete cds
594	0.0024524	0.0177489	0.0021	45.6316	33.1722	1.3756	5.5165	4.9495	1.48144	Ssc.6592.1.A1_at	PAN2	2	2	Homo sapiens ubiquitin specific peptidase 52 (USP52); mRNA gb|BC024043.1| Homo sapiens ubiquitin specific peptidase 52; mRNA (cDNA clone MGC:1971 IMAGE:3357890); complete cds
717	0.0038182	0.0228932	0.0042	39.7986	28.9198	1.37617	5.2405	4.8855	1.27899	Ssc.13562.1.A1_at	PANK1	1	1	Homo sapiens pantothenate kinase 1 (PANK1); transcript variant beta; mRNA
339	0.0008083	0.0102215	0.0003	71.3737	50.087	1.42499	6.241	5.3705	1.8283	Ssc.8720.1.A1_at	PAPD4	2	2	Homo sapiens PAP associated domain containing 4 (PAPD4); mRNA dbj|AK095818.1| Homo sapiens cDNA FLJ38499 fis; clone HCASM1000050
382	0.0010075	0.0113196	0.0008	91.4278	49.3409	1.85298	6.906	5.2615	3.12639	Ssc.31123.1.A1_at	PAPD4	2	2	Homo sapiens PAP associated domain containing 4 (PAPD4); mRNA dbj|AK095818.1| Homo sapiens cDNA FLJ38499 fis; clone HCASM1000050
5	1.1e-06	0.0008598	< 1e-07	13.78	9.9948	1.37871	3.6925	3.36	1.25919	Ssc.1541.1.S1_at	PAQR6	1	1	Homo sapiens progestin and adipoQ receptor family member VI (PAQR6); transcript variant 2; mRNA gb|BC058509.1| Homo sapiens progestin and adipoQ receptor family member VI; mRNA (cDNA clone MGC:49853 IMAGE:5770270); complete cds
405	0.0011725	0.0124459	0.001	3500.34	2535.63	1.38046	11.9225	11.386	1.45045	Ssc.11032.1.S1_at	PBP	1	1	PREDICTED: Homo sapiens similar to Phosphatidylethanolamine-binding protein (PEBP) (Prostatic binding protein) (HCNPpp) (Neuropolypeptide h3) (Raf kinase inhibitor protein) (RKIP) (LOC647307); mRNA
93	8.79e-05	0.0040632	< 1e-07	159.918	113.005	1.41514	7.4615	6.742	1.64661	Ssc.17347.1.S1_at	PC	1	1	Homo sapiens pyruvate carboxylase (PC); nuclear gene encoding mitochondrial protein; transcript variant 3; mRNA
368	0.0009528	0.0110912	0.0013	235.637	163.817	1.43842	7.9545	7.435	1.43346	Ssc.8758.1.A1_at	PCOLCE2	1	1	Homo sapiens procollagen C-endopeptidase enhancer 2 (PCOLCE2); mRNA gb|AY035400.1| Homo sapiens procollagen C-proteinase enhancer protein 2 (PCPE2) mRNA; complete cds
262	0.0005033	0.0082566	0.0006	237.964	169.57	1.40334	8.0705	7.5255	1.45902	Ssc.5301.1.S1_at	PDPR	1	1	PREDICTED: Homo sapiens pyruvate dehydrogenase phosphatase regulatory subunit (PDPR); mRNA
743	0.0041557	0.0240449	0.0037	333.065	234.47	1.4205	8.6125	7.8205	1.73147	Ssc.27240.1.S1_at	PDRG1	1	1	Homo sapiens p53 and DNA damage regulated 1 (PDRG1); mRNA
275	0.0005317	0.0082566	0.0004	831.393	598.25	1.38971	9.6555	9.2595	1.31585	Ssc.8090.1.A1_at	PEA15	1	1	Homo sapiens phosphoprotein enriched in astrocytes 15 (PEA15); mRNA gb|BC022554.1| Homo sapiens phosphoprotein enriched in astrocytes 15; mRNA (cDNA clone MGC:26842 IMAGE:4820225); complete cds
443	0.0013417	0.0129874	0.0008	193.664	135.356	1.43078	7.6655	7.2195	1.36226	Ssc.10932.1.S1_at	PECI	1	1	Homo sapiens peroxisomal D3;D2-enoyl-CoA isomerase (PECI); transcript variant 2; mRNA
1	1e-07	0.0004299	< 1e-07	79.2725	122.418	0.647554	6.2905	6.9015	0.654743	Ssc.4307.1.A1_at	PGM3	1	1	Homo sapiens phosphoglucomutase 3 (PGM3); mRNA gb|AF180371.1|AF180371 Homo sapiens N-acetylglucosamine-phosphate mutase mRNA; complete cds
24	8.5e-06	0.0015226	< 1e-07	95.1543	130.897	0.726938	6.519	7.015	0.70907	Ssc.21383.1.A1_at	PHOSPHO1	1	1	Homo sapiens phosphatase; orphan 1 (PHOSPHO1); mRNA emb|AJ457189.1|HSA457189 Homo sapiens partial mRNA for phosphatase; orphan 1 (phospho1 gene)
611	0.002647	0.0186243	0.0025	31.4782	24.8278	1.26786	4.9155	4.5675	1.27279	Ssc.8273.1.S1_at	PIGA	1	1	Homo sapiens phosphatidylinositol glycan anchor biosynthesis; class A (paroxysmal nocturnal hemoglobinuria) (PIGA); transcript variant 3; mRNA
360	0.0008853	0.010572	0.0006	31.3956	15.9663	1.96637	5.2605	3.6535	3.04618	Ssc.30573.1.S1_at	PITPNC1	2	2	PREDICTED: Mus musculus hypothetical protein LOC100044751 (LOC100044751); mRNA
430	0.0013154	0.0129874	0.0012	64.5398	47.7159	1.35259	5.964	5.55	1.33237	Ssc.8322.1.A1_at	PITPNC1	2	2	Mus musculus phosphatidylinositol transfer protein; cytoplasmic 1 (Pitpnc1); mRNA
374	0.0009649	0.0110912	0.0007	42.0102	56.372	0.745231	5.3615	5.5955	0.850274	Ssc.19164.1.A1_at	PKN2	1	1	Homo sapiens protein kinase N2 (PKN2); mRNA
296	0.0006115	0.0088557	0.0007	293.686	210.259	1.39678	8.1785	7.748	1.3477	Ssc.19691.1.S1_at	PLA2G7	1	1	Homo sapiens phospholipase A2; group VII (platelet-activating factor acetylhydrolase; plasma) (PLA2G7); mRNA gb|U24577.1|HSU24577 Human LDL-phospholipase A2 mRNA; complete cds
59	3.98e-05	0.0028517	< 1e-07	253.261	175.562	1.44257	8.014	7.2755	1.66844	Ssc.191.1.S1_at	PLCD4	1	1	Homo sapiens phospholipase C; delta 4 (PLCD4); mRNA gb|BC006355.2| Homo sapiens phospholipase C; delta 4; mRNA (cDNA clone MGC:12837 IMAGE:4124286); complete cds
793	0.0047906	0.0259707	0.0041	256.512	198.526	1.29208	8.068	7.5275	1.45448	Ssc.916.1.A1_at	PLEKHA1	1	1	Homo sapiens pleckstrin homology domain containing; family A (phosphoinositide binding specific) member 1 (PLEKHA1); transcript variant 1; mRNA
213	0.000339	0.0068421	0.0002	56.0224	39.7051	1.41096	5.8865	5.29	1.51204	Ssc.24126.1.A1_at	PLOD2	1	1	Homo sapiens procollagen-lysine; 2-oxoglutarate 5-dioxygenase 2 (PLOD2); transcript variant 2; mRNA
30	1.17e-05	0.001636	< 1e-07	94.9541	69.1646	1.37287	6.5775	6.1475	1.34723	Ssc.8585.1.A1_at	PLSCR4	1	1	Homo sapiens phospholipid scramblase 4 (PLSCR4); mRNA gb|AF199023.1|AF199023 Homo sapiens phospholipid scramblase 4 mRNA; complete cds
536	0.0019089	0.0153104	0.0029	946.011	733.565	1.28961	9.8615	9.6045	1.19499	Ssc.11108.1.A1_at	PMP22	1	1	Homo sapiens peripheral myelin protein 22 (PMP22); transcript variant 2; mRNA
321	0.0007255	0.0097163	0.0008	187.868	107.139	1.75349	7.8575	6.6015	2.38833	Ssc.13880.1.A1_at	PNN	2	2	Homo sapiens pinin; desmosome associated protein (PNN); mRNA
359	0.0008851	0.010572	0.0005	294.916	208.024	1.4177	8.3865	7.672	1.64091	Ssc.13880.1.A2_at	PNN	2	2	Homo sapiens pinin; desmosome associated protein (PNN); mRNA
80	6.18e-05	0.003321	0.0001	55.4991	89.2764	0.621655	5.855	6.5935	0.599362	Ssc.26067.1.S1_at	PODXL	1	1	Homo sapiens podocalyxin-like (PODXL); transcript variant 2; mRNA
572	0.0022039	0.0165583	0.0015	140.797	104.644	1.34548	7.158	6.5735	1.49952	Ssc.18736.1.S1_at	POLR1C	1	1	Homo sapiens polymerase (RNA) I polypeptide C; 30kDa (POLR1C); transcript variant 1; mRNA
759	0.0044023	0.0248556	0.0042	62.986	48.0957	1.3096	6.021	5.657	1.28699	Ssc.4451.3.S1_a_at	POLRMT	1	1	Homo sapiens polymerase (RNA) mitochondrial (DNA directed) (POLRMT); nuclear gene encoding mitochondrial protein; mRNA
468	0.0015186	0.0139497	0.0019	94.6051	71.1451	1.32975	6.74	6.1765	1.47785	Ssc.6644.1.A1_at	POLS	1	1	Homo sapiens polymerase (DNA directed) sigma (POLS); mRNA
822	0.0052474	0.0274435	0.005	15.0317	11.4955	1.30762	3.6725	3.5945	1.05555	Ssc.14475.3.S1_a_at	PPARG	1	1	Homo sapiens peroxisome proliferator-activated receptor gamma (PPARG); transcript variant 2; mRNA
614	0.0026674	0.0186761	0.0034	889.177	522.599	1.70145	10.094	9.104	1.98618	Ssc.22914.1.A1_at	PPARGC1A	2	2	Homo sapiens peroxisome proliferator-activated receptor gamma; coactivator 1 alpha (PPARGC1A); mRNA
765	0.0044272	0.0248556	0.0046	1676.34	1002.6	1.67199	10.96	9.712	2.37512	Ssc.16864.1.S1_at	PPARGC1A	2	2	Homo sapiens peroxisome proliferator-activated receptor gamma; coactivator 1 alpha (PPARGC1A); mRNA
70	5.07e-05	0.0031122	< 1e-07	855.5	597.389	1.43206	9.8185	9.245	1.48813	Ssc.7446.1.S1_a_at	PPID	1	1	Homo sapiens peptidylprolyl isomerase D (cyclophilin D) (PPID); mRNA
417	0.0012344	0.0127259	0.0001	175.985	124.298	1.41582	7.6115	7.139	1.38751	Ssc.27627.1.S1_at	PPP1R12B	1	1	Homo sapiens protein phosphatase 1; regulatory (inhibitor) subunit 12B (PPP1R12B); transcript variant 2; mRNA
446	0.0013503	0.0129874	0.0013	129.445	86.7496	1.49217	7.1295	6.4805	1.56808	Ssc.3108.1.A1_at	PPP1R15A	1	1	Homo sapiens protein phosphatase 1; regulatory (inhibitor) subunit 15A (PPP1R15A); mRNA dbj|AK001361.1| Homo sapiens cDNA FLJ10499 fis; clone NT2RP2000346; weakly similar to MYELOID DIFFERENTIATION PRIMARY RESPONSE PROTEIN MYD116
885	0.0062159	0.0301945	0.0044	299.459	229.573	1.30442	8.269	7.9535	1.24444	Ssc.27711.1.A1_at	PPP4R2	1	1	Mus musculus protein phosphatase 4; regulatory subunit 2 (Ppp4r2); mRNA
87	7.91e-05	0.0039086	< 1e-07	60.678	40.4912	1.49855	6.0315	5.373	1.57844	Ssc.5471.1.A1_at	PRDM6	1	1	PREDICTED: Bos taurus hypothetical LOC618199 (LOC618199); mRNA
164	0.0002368	0.0061483	0.0004	183.67	103.653	1.77196	7.637	6.4695	2.24622	Ssc.3067.1.S1_at	PRKAG2	1	1	Homo sapiens protein kinase; AMP-activated; gamma 2 non-catalytic subunit (PRKAG2); transcript variant b; mRNA
149	0.0002063	0.0059522	0.0004	124.644	185.927	0.670393	6.8975	7.608	0.611108	Ssc.6789.1.A1_at	PRKRA	2	2	Homo sapiens protein kinase; interferon-inducible double stranded RNA dependent activator (PRKRA); mRNA
510	0.0017436	0.0146975	0.002	53.5096	80.3648	0.665834	5.748	6.28	0.691595	Ssc.6789.2.S1_at	PRKRA	2	2	Homo sapiens protein kinase; interferon-inducible double stranded RNA dependent activator (PRKRA); mRNA
951	0.0075135	0.0339648	0.0071	126.492	99.7687	1.26785	7.0075	6.5835	1.34164	Ssc.26308.1.S1_at	PROCR	1	1	Homo sapiens protein C receptor; endothelial (EPCR) (PROCR); mRNA
892	0.0063534	0.0306203	0.0067	76.2237	61.3101	1.24325	6.2685	5.957	1.241	Ssc.20228.1.S1_a_at	PRPF31	1	1	Homo sapiens PRP31 pre-mRNA processing factor 31 homolog (S. cerevisiae) (PRPF31); mRNA gb|AY040822.1| Homo sapiens U4/U6 snRNP-associated 61 kDa protein mRNA; complete cds
760	0.0044026	0.0248556	0.004	134.423	77.5185	1.73408	7.402	6.3515	2.07125	Ssc.9448.1.A1_at	PRPF39	1	1	Homo sapiens PRP39 pre-mRNA processing factor 39 homolog (S. cerevisiae) (PRPF39); mRNA
512	0.0017506	0.0146989	0.0009	108.262	75.2985	1.43777	6.8815	6.4045	1.39185	Ssc.5886.2.S1_at	PRPF4B	1	1	Homo sapiens PRP4 pre-mRNA processing factor 4 homolog B (yeast) (PRPF4B); mRNA
729	0.0039507	0.0232977	0.0028	166.277	116.195	1.43101	7.4195	6.9325	1.40153	Ssc.7768.1.A1_at	PRSS35	1	1	Homo sapiens protease; serine; 35 (PRSS35); mRNA gb|BC037170.1| Homo sapiens protease; serine; 35; mRNA (cDNA clone MGC:46520 IMAGE:5241063); complete cds
817	0.0051932	0.0273263	0.0069	78.0949	47.1724	1.65552	6.4515	5.332	2.17272	Ssc.19839.1.S1_at	PSAT1	1	1	Homo sapiens phosphoserine aminotransferase 1 (PSAT1); transcript variant 1; mRNA
586	0.0023429	0.0171879	0.0019	2671.25	2072.58	1.28885	11.5085	10.9895	1.43296	Ssc.6769.1.A1_at	PSMC6	1	1	Homo sapiens proteasome (prosome; macropain) 26S subunit; ATPase; 6 (PSMC6); mRNA
410	0.0012047	0.0126104	0.0007	755.925	551.416	1.37088	9.657	9.1945	1.37793	Ssc.17629.1.A1_at	PSMD12	1	1	Sus scrofa FKBP1A-like (LOC654323); mRNA gb|AY820760.1| Sus scrofa FKBP1A-like mRNA; complete cds
43	1.98e-05	0.0019795	< 1e-07	135.571	200.202	0.677171	7.0745	7.484	0.752884	Ssc.1163.1.S1_at	PSME1	1	1	Homo sapiens proteasome (prosome; macropain) activator subunit 1 (PA28 alpha) (PSME1); transcript variant 1; mRNA
857	0.005763	0.0288571	0.0056	58.116	44.7765	1.29791	5.8185	5.1945	1.54114	Ssc.19756.1.S1_at	PSMG3	1	1	Homo sapiens chromosome 7 open reading frame 48 (C7orf48); mRNA gb|BC027171.1| Homo sapiens chromosome 7 open reading frame 48; mRNA (cDNA clone MGC:17289 IMAGE:4344108); complete cds
19	6.6e-06	0.0014933	< 1e-07	58.4009	31.3544	1.8626	5.9355	4.957	1.97042	Ssc.11700.1.A1_at	PTPLB	2	2	Homo sapiens protein tyrosine phosphatase-like (proline instead of catalytic arginine); member b (PTPLB); mRNA gb|AY191814.1| Homo sapiens protein tyrosine phosphatase-like member b (PTPLB) mRNA; complete cds
640	0.0029664	0.0199259	0.0027	61.5534	39.225	1.56924	6.021	5.28	1.67133	Ssc.12693.1.S1_at	PTPLB	2	2	Homo sapiens protein tyrosine phosphatase-like (proline instead of catalytic arginine); member b (PTPLB); mRNA gb|AY191814.1| Homo sapiens protein tyrosine phosphatase-like member b (PTPLB) mRNA; complete cds
472	0.0015434	0.0140574	0.0006	19.0006	12.5565	1.5132	4.093	3.5765	1.43048	Ssc.2991.1.S1_at	PTPRM	1	1	Homo sapiens protein tyrosine phosphatase; receptor type; M (PTPRM); mRNA
286	0.0005797	0.0086954	0.0006	132.819	98.4401	1.34923	7.154	6.562	1.50733	Ssc.22201.1.S1_at	PUS1	2	2	Homo sapiens pseudouridylate synthase 1 (PUS1); transcript variant 1; mRNA
391	0.0010719	0.0117854	0.0012	10.6096	7.87529	1.34721	3.1165	2.955	1.11845	Ssc.22201.2.S1_a_at	PUS1	2	2	Homo sapiens pseudouridylate synthase 1 (PUS1); transcript variant 1; mRNA
61	4.21e-05	0.0029206	< 1e-07	38.3551	54.4109	0.704916	5.2125	5.7365	0.695441	Ssc.23169.1.S1_at	PVRL2	1	1	Homo sapiens poliovirus receptor-related 2 (herpesvirus entry mediator B) (PVRL2); transcript variant alpha; mRNA
442	0.0013397	0.0129874	0.0008	84.4425	60.407	1.39789	6.4445	5.9635	1.39571	Ssc.4641.1.A1_at	PXK	1	1	Homo sapiens PX domain containing serine/threonine kinase (PXK); mRNA
825	0.0053104	0.027672	0.0047	79.6229	60.9298	1.3068	6.294	5.908	1.30677	Ssc.21179.1.S1_at	Q5TF57	1	1	Entamoeba histolytica HM-1:IMSS beta-galactosidase (512.t00001) partial mRNA
853	0.0057086	0.0287705	0.0048	435.252	342.351	1.27136	8.871	8.3745	1.41079	Ssc.24479.1.A1_at	Q7Z6I8	1	1	Mus musculus RIKEN cDNA B230219D22 gene (B230219D22Rik); mRNA gb|BC051430.1| Mus musculus RIKEN cDNA B230219D22 gene; mRNA (cDNA clone MGC:59087 IMAGE:6530869); complete cds
223	0.0003711	0.0071541	0.0002	15.4393	12.16	1.26968	3.9355	3.606	1.25658	Ssc.4316.1.A1_at	Q8NA82	1	1	Bos taurus similar to h-sco1 (MGC143363); mRNA gb|BC126613.1| Bos taurus similar to h-sco1; mRNA (cDNA clone MGC:143363 IMAGE:8139549); complete cds
2	2e-07	0.0004299	< 1e-07	59.6754	88.1707	0.676817	5.85	6.4995	0.637501	Ssc.5969.1.S1_at	RAB3A	1	1	Homo sapiens RAB3A; member RAS oncogene family (RAB3A); mRNA gb|BC011782.2| Homo sapiens RAB3A; member RAS oncogene family; mRNA (cDNA clone MGC:19494 IMAGE:3939176); complete cds
316	0.000693	0.0094279	0.0008	20.0151	12.1895	1.642	4.269	3.4545	1.75869	Ssc.2493.1.S1_at	RAB3IP	1	1	Homo sapiens RAB3A interacting protein (rabin3) (RAB3IP); transcript variant alpha 2; mRNA
142	0.0001742	0.0052738	< 1e-07	242.606	180.012	1.34773	7.972	7.4695	1.41667	Ssc.1863.1.S1_at	RAB9A	1	1	Homo sapiens RAB9A; member RAS oncogene family (RAB9A); mRNA gb|BC017265.2| Homo sapiens RAB9A; member RAS oncogene family; mRNA (cDNA clone MGC:29629 IMAGE:4139714); complete cds
939	0.0072213	0.0330611	0.0061	56.0771	44.0007	1.27446	5.8705	5.3765	1.40834	Ssc.21361.1.A1_at	RAD17	1	1	Homo sapiens RAD17 homolog (S. pombe) (RAD17); transcript variant 4; mRNA
198	0.0003093	0.0067156	0.0006	237.561	326.105	0.72848	7.918	8.404	0.714002	Ssc.15730.1.S1_at	RAMP2	1	1	Homo sapiens receptor (G protein-coupled) activity modifying protein 2 (RAMP2); mRNA
137	0.0001688	0.0052625	0.0004	67.4408	49.909	1.35127	6.0365	5.6815	1.27899	Ssc.1330.1.A1_at	RAP1A	1	1	Homo sapiens RAP1A; member of RAS oncogene family (RAP1A); transcript variant 2; mRNA
402	0.0011526	0.0123259	0.001	152.157	76.2948	1.99433	7.704	6.341	2.57219	Ssc.2077.1.S1_at	RASSF1	1	1	Homo sapiens Ras association (RalGDS/AF-6) domain family 1 (RASSF1); transcript variant C; mRNA
194	0.0003002	0.0065838	0.0006	35.2641	25.2609	1.396	5.191	4.559	1.54971	Ssc.4144.1.A1_at	RBBP7	1	1	PREDICTED: Mus musculus similar to 4932441K18Rik protein (LOC666726); misc RNA
105	0.0001128	0.0046184	< 1e-07	42.2885	29.8039	1.41889	5.4145	4.915	1.41372	Ssc.21816.1.S1_at	RBM12B	1	1	Homo sapiens RNA binding motif protein 12B (RBM12B); mRNA
266	0.000516	0.0082566	0.0004	41.3958	30.3011	1.36615	5.505	4.994	1.42504	Ssc.21516.1.S1_at	RBM28	1	1	Homo sapiens RNA binding motif protein 28 (RBM28); mRNA dbj|AK001239.1| Homo sapiens cDNA FLJ10377 fis; clone NT2RM2001989; weakly similar to NUCLEOLAR PROTEIN NOP4
332	0.000784	0.0101519	0.0002	164.485	126.029	1.30513	7.312	6.9705	1.26707	Ssc.5897.1.S1_at	RGD1565784	1	1	PREDICTED: Rattus norvegicus RGD1565784 (predicted) (RGD1565784_predicted); mRNA
702	0.0035871	0.0219672	0.0026	749.84	463.78	1.6168	9.7255	9.0335	1.61552	Ssc.13464.1.A1_at	RHOQ	4	4	Homo sapiens ras homolog gene family; member Q (RHOQ); mRNA
232	0.0003974	0.0073639	0.0003	367.008	275.052	1.33432	8.5005	8.0665	1.35097	Ssc.13598.1.A1_at	RHOT1	1	1	Homo sapiens ras homolog gene family; member T1 (RHOT1); transcript variant 2; mRNA
31	1.24e-05	0.001636	< 1e-07	37.2728	25.6672	1.45216	5.2475	4.819	1.34583	Ssc.27539.1.A1_at	RLBP1L1	2	2	Homo sapiens hypothetical protein MGC34646 (MGC34646); mRNA gb|BC042617.1| Homo sapiens hypothetical protein MGC34646; mRNA (cDNA clone MGC:34646 IMAGE:5192332); complete cds
715	0.0037897	0.0227859	0.0043	21.4076	15.5002	1.38112	4.453	3.9965	1.37221	Ssc.27539.2.A1_a_at	RLBP1L1	2	2	Homo sapiens hypothetical protein MGC34646 (MGC34646); mRNA gb|BC042617.1| Homo sapiens hypothetical protein MGC34646; mRNA (cDNA clone MGC:34646 IMAGE:5192332); complete cds
1022	0.0091566	0.0385169	0.0082	1223.69	989.116	1.23715	10.3945	9.854	1.45448	Ssc.5880.1.A1_at	RNF146	1	1	Homo sapiens ring finger protein 146 (RNF146); mRNA emb|AL136829.1|HSM801797 Homo sapiens mRNA; cDNA DKFZp434O1427 (from clone DKFZp434O1427)
579	0.0022591	0.0167735	0.0012	244.657	184.496	1.32608	7.9505	7.6775	1.20832	Ssc.11606.1.S1_at	RNF4	1	1	Homo sapiens ring finger protein 4 (RNF4); mRNA
225	0.0003774	0.0071631	< 1e-07	48.5755	36.5058	1.33062	5.5735	5.2515	1.25006	Ssc.1324.1.S1_at	RNF44	1	1	Homo sapiens ring finger protein 44 (RNF44); mRNA
483	0.001609	0.0143211	0.0013	8.2796	6.28947	1.31642	2.756	2.716	1.02811	Ssc.24283.1.S1_at	RNMTL1	1	1	Homo sapiens RNA methyltransferase like 1 (RNMTL1); mRNA gb|AF177344.2| Homo sapiens clone HC90 unknown mRNA
167	0.0002416	0.0061483	0.0001	135.24	80.4003	1.68208	7.0515	6.3455	1.63127	Ssc.8803.1.A1_at	RP6-213H19.1	1	1	Homo sapiens serine/threonine protein kinase MST4 (MST4); transcript variant 2; mRNA
148	0.0001969	0.0057194	0.0002	483.272	371.427	1.30112	8.9395	8.512	1.3449	Ssc.11182.1.S1_at	RRAGC	1	1	Homo sapiens Ras-related GTP binding C (RRAGC); mRNA gb|BC016668.1| Homo sapiens Ras-related GTP binding C; mRNA (cDNA clone MGC:17287 IMAGE:4342448); complete cds
805	0.0050283	0.026853	0.0051	219.292	165.906	1.32179	7.7305	7.4415	1.22179	Ssc.6710.1.A1_at	RRM1	1	1	Homo sapiens ribonucleotide reductase M1 polypeptide (RRM1); mRNA
126	0.000147	0.0049521	< 1e-07	326.725	233.108	1.4016	8.4145	7.842	1.4871	Ssc.3236.1.A1_at	RRP15	1	1	Homo sapiens ribosomal RNA processing 15 homolog (S. cerevisiae) (RRP15); mRNA
764	0.0044217	0.0248556	0.005	142.789	115.262	1.23882	7.119	6.9225	1.14591	Ssc.27389.1.S1_at	RUSC2	1	1	Homo sapiens RUN and SH3 domain containing 2 (RUSC2); mRNA
490	0.0016425	0.0144104	0.0016	115.284	160.574	0.717949	6.819	7.3805	0.677597	Ssc.19608.1.S1_at	RXRG	1	1	Homo sapiens retinoid X receptor; gamma (RXRG); transcript variant 1; mRNA
95	9.14e-05	0.0041361	< 1e-07	158.776	111.159	1.42836	7.2165	6.873	1.26883	Ssc.4275.1.A1_at	SACM1L	1	1	Homo sapiens SAC1 suppressor of actin mutations 1-like (yeast) (SACM1L); mRNA emb|AL136831.1|HSM801799 Homo sapiens mRNA; cDNA DKFZp434O1328 (from clone DKFZp434O1328)
999	0.008734	0.0375402	0.0082	339.694	276.617	1.22803	8.422	8.08	1.26751	Ssc.5535.1.S1_at	SAFB	1	1	Homo sapiens scaffold attachment factor B (SAFB); mRNA
315	0.0006858	0.0093595	0.0005	72.1277	52.3022	1.37906	6.266	5.721	1.45902	Ssc.10483.1.S1_at	SAFB2	1	1	Homo sapiens scaffold attachment factor B2 (SAFB2); mRNA
482	0.0016087	0.0143211	0.0017	663.563	493.884	1.34356	9.568	8.871	1.62113	Ssc.12786.1.A1_at	SAP30	1	1	Homo sapiens Sin3A-associated protein; 30kDa (SAP30); mRNA
722	0.003879	0.0230856	0.005	688.576	216.976	3.17351	9.66	8.044	3.06524	Ssc.16159.1.S1_at	SCD	1	1	Homo sapiens stearoyl-CoA desaturase (delta-9-desaturase) (SCD); mRNA
302	0.0006277	0.0089354	0.0006	292.944	209.289	1.39971	8.2875	7.704	1.49848	Ssc.3970.1.A1_at	SDAD1	2	2	Homo sapiens SDA1 domain containing 1 (SDAD1); mRNA dbj|AK001360.1| Homo sapiens cDNA FLJ10498 fis; clone NT2RP2000328
929	0.0070243	0.0325053	0.0068	53.4999	42.7021	1.25286	5.8105	5.403	1.32639	Ssc.7452.1.A1_at	SDAD1	2	2	Homo sapiens SDA1 domain containing 1 (SDAD1); mRNA dbj|AK001360.1| Homo sapiens cDNA FLJ10498 fis; clone NT2RP2000328
261	0.0005031	0.0082566	0.0003	117.885	86.2428	1.3669	6.8475	6.521	1.25397	Ssc.25510.1.S1_at	SERF1A	1	1	PREDICTED: Homo sapiens small EDRK-rich factor 1A (telomeric) (SERF1A); mRNA
277	0.000532	0.0082566	0.0005	138.875	93.8449	1.47984	7.2045	6.439	1.69996	Ssc.4269.2.A1_a_at	SETD2	1	1	Homo sapiens SET domain containing 2 (SETD2); mRNA
115	0.0001289	0.0047686	0.0001	16.6288	12.4111	1.33983	3.9075	3.5195	1.30858	Ssc.3146.1.A1_at	SETD8	1	1	Homo sapiens SET domain containing (lysine methyltransferase) 8 (SETD8); mRNA
247	0.0004523	0.0078504	0.0005	155.815	93.8614	1.66005	7.5105	6.2485	2.39828	Ssc.29524.1.S1_at	Sf3b1	3	3	Mus musculus splicing factor 3b; subunit 1 (Sf3b1); mRNA dbj|AB037890.1| Mus musculus Sf3b1 mRNA for pre-mRNA splicing factor SF3b 155 kDa subunit; complete cds
329	0.000769	0.0100484	0.0006	1157.58	758.578	1.52599	10.367	9.358	2.01252	Ssc.3000.1.S1_at	SF3B1	3	3	Mus musculus splicing factor 3b; subunit 1 (Sf3b1); mRNA dbj|AB037890.1| Mus musculus Sf3b1 mRNA for pre-mRNA splicing factor SF3b 155 kDa subunit; complete cds
752	0.0043374	0.0247955	0.0044	415.539	271.693	1.52944	8.723	8.0835	1.55779	Ssc.12295.1.A1_at	SF3B1	3	3	Mus musculus splicing factor 3b; subunit 1 (Sf3b1); mRNA dbj|AB037890.1| Mus musculus Sf3b1 mRNA for pre-mRNA splicing factor SF3b 155 kDa subunit; complete cds
12	2.9e-06	0.0009458	< 1e-07	24.5824	11.0536	2.22393	4.5725	3.4695	2.14801	Ssc.2283.1.S1_at	SFRP1	1	1	Homo sapiens secreted frizzled-related protein 1 (SFRP1); mRNA
636	0.0029018	0.0195945	0.0024	34.5722	25.3446	1.36408	5.0805	4.448	1.55025	Ssc.23780.3.S1_a_at	SFRS11	4	4	Homo sapiens splicing factor; arginine/serine-rich 11 (SFRS11); mRNA
799	0.0048539	0.0261163	0.0041	255.055	160.423	1.58989	8.1265	7.254	1.83083	Ssc.17158.2.A1_at	SFRS11	4	4	Homo sapiens splicing factor; arginine/serine-rich 11 (SFRS11); mRNA
818	0.0052027	0.0273388	0.0046	438.765	345.016	1.27172	8.845	8.431	1.33237	Ssc.23780.1.S1_at	SFRS11	4	4	Homo sapiens splicing factor; arginine/serine-rich 11 (SFRS11); mRNA
830	0.0053805	0.0278174	0.0045	819.975	588.207	1.39403	9.8565	9.068	1.72728	Ssc.17158.1.S1_at	SFRS11	4	4	Homo sapiens splicing factor; arginine/serine-rich 11 (SFRS11); mRNA
110	0.0001229	0.0047558	0.0001	1370.62	929.063	1.47527	10.4885	9.7665	1.64947	Ssc.1002.1.A1_at	SFRS2	1	1	Homo sapiens splicing factor; arginine/serine-rich 2 (SFRS2); mRNA
539	0.0019533	0.0155793	0.0014	8.49882	10.8089	0.78628	2.9985	3.2115	0.862741	Ssc.22444.1.A1_at	SH3BP5	2	2	Homo sapiens SH3-domain binding protein 5 (BTK-associated) (SH3BP5); transcript variant 1; mRNA
736	0.0040576	0.0236929	0.0028	15.6473	23.904	0.654589	3.858	4.33	0.720964	Ssc.22444.2.A1_at	SH3BP5	2	2	Homo sapiens SH3-domain binding protein 5 (BTK-associated) (SH3BP5); transcript variant 1; mRNA
909	0.0066981	0.0316778	0.0053	55.4547	40.01	1.38602	5.9495	5.378	1.48607	Ssc.2752.1.S1_at	SH3BP5L	1	1	Homo sapiens SH3-binding domain protein 5-like (SH3BP5L); mRNA dbj|AK056382.1| Homo sapiens cDNA FLJ31820 fis; clone NT2RP6000035; weakly similar to Homo sapiens mRNA for SH3 binding protein
624	0.0027551	0.018981	0.002	8.99404	6.53824	1.37561	3.0405	2.8065	1.17609	Ssc.11014.1.S1_at	SH3GL1	1	1	Bos taurus SH3-domain GRB2-like 1 (SH3GL1); mRNA gb|BC105444.1| Bos taurus SH3-domain GRB2-like 1; mRNA (cDNA clone MGC:128778 IMAGE:7988957); complete cds
467	0.0015106	0.0139059	0.0017	5999.19	7731.75	0.775917	12.667	12.91	0.844986	Ssc.24173.1.S1_at	SHISA2	1	1	Homo sapiens transmembrane protein 46 (TMEM46); mRNA
767	0.0044457	0.0249179	0.0045	259.864	329.723	0.788128	8.0225	8.3395	0.802737	Ssc.27233.1.S1_at	SIGLEC10	1	1	PREDICTED: Bos taurus similar to sialic acid binding immunoglobulin-like lectin 10; transcript variant 2 (LOC504258); mRNA
146	0.0001829	0.0053855	0.0001	125.804	195.188	0.644527	7.0455	7.64	0.662274	Ssc.22067.1.A1_at	SLC16A3	1	1	Homo sapiens solute carrier family 16; member 3 (monocarboxylic acid transporter 4) (SLC16A3); transcript variant 1; mRNA
138	0.00017	0.0052625	0.0002	370.68	213.947	1.73258	8.538	7.7365	1.74291	Ssc.1527.2.A1_at	SLC20A1	2	2	Homo sapiens solute carrier family 20 (phosphate transporter); member 1 (SLC20A1); mRNA gb|BC019944.1| Homo sapiens solute carrier family 20 (phosphate transporter); member 1; mRNA (cDNA clone MGC:8767 IMAGE:3918690); complete cds
633	0.0028895	0.0195944	0.0028	215.325	145.866	1.47619	7.7055	7.0465	1.57899	Ssc.1527.1.A1_at	SLC20A1	2	2	Homo sapiens solute carrier family 20 (phosphate transporter); member 1 (SLC20A1); mRNA gb|BC019944.1| Homo sapiens solute carrier family 20 (phosphate transporter); member 1; mRNA (cDNA clone MGC:8767 IMAGE:3918690); complete cds
557	0.0021153	0.016308	0.0023	22.2349	15.9049	1.39799	4.478	4.103	1.29684	Ssc.27419.1.S1_at	SLC25A13	1	1	Homo sapiens solute carrier family 25; member 13 (citrin) (SLC25A13); mRNA gb|AF118838.1|AF118838 Homo sapiens citrin (SLC25A13) mRNA; complete cds
13	3e-06	0.0009458	< 1e-07	157.777	82.0481	1.92298	7.4715	6.4765	1.99308	Ssc.4477.1.S1_at	SLC25A17	1	1	Homo sapiens solute carrier family 25 (mitochondrial carrier; peroxisomal membrane protein; 34kDa); member 17 (SLC25A17); nuclear gene encoding mitochondrial protein; mRNA
543	0.0019692	0.0155904	0.0022	43.0701	32.2064	1.33732	5.4045	5.042	1.28565	Ssc.11174.1.S1_at	SLC26A2	1	1	Sus scrofa FKBP1A-like (LOC654323); mRNA gb|AY820760.1| Sus scrofa FKBP1A-like mRNA; complete cds
90	8.27e-05	0.0039503	0.0001	27.6147	12.4465	2.21867	4.682	3.2045	2.78466	Ssc.10805.1.A1_at	SLC28A1	2	2	Sus scrofa Na/nucleoside cotransporter (PKCNT1); mRNA gb|AF009673.1|AF009673 Sus scrofa Na/nucleoside cotransporter (pkCNT1) mRNA; complete cds
387	0.001019	0.0113196	0.0011	9.43193	12.7134	0.74189	3.2575	3.4575	0.870551	Ssc.27485.1.S1_at	SLC28A1	2	2	Sus scrofa Na/nucleoside cotransporter (PKCNT1); mRNA gb|AF009673.1|AF009673 Sus scrofa Na/nucleoside cotransporter (pkCNT1) mRNA; complete cds
365	0.0009344	0.0109736	0.0005	349	229.916	1.51794	8.6265	7.941	1.60826	Ssc.8379.1.A1_at	SLC35A1	1	1	Homo sapiens solute carrier family 35 (CMP-sialic acid transporter); member A1 (SLC35A1); mRNA
1049	0.009807	0.0401698	0.0095	153.762	106.141	1.44866	7.353	6.829	1.43794	Ssc.26820.1.A1_at	SLC39A10	1	1	Homo sapiens solute carrier family 39 (zinc transporter); member 10 (SLC39A10); mRNA dbj|AB033091.1| Homo sapiens mRNA for KIAA1265 protein; partial cds
637	0.0029034	0.0195945	0.0035	134.182	106.61	1.25862	6.996	6.673	1.25093	Ssc.2516.3.S1_a_at	SLC5A6	1	1	Homo sapiens solute carrier family 5 (sodium-dependent vitamin transporter); member 6 (SLC5A6); mRNA gb|AF069307.1|AF069307 Homo sapiens sodium-dependent multivitamin transporter (SMVT) mRNA; complete cds
588	0.0023895	0.0174702	0.0022	83.4572	58.0531	1.4376	6.4925	5.9705	1.43594	Ssc.25667.1.S1_at	SMC3	2	2	Homo sapiens structural maintenance of chromosomes 3 (SMC3); mRNA
774	0.0045112	0.0250007	0.0044	427.746	293.132	1.45923	8.9075	8.346	1.4758	Ssc.25667.2.S1_at	SMC3	2	2	Homo sapiens structural maintenance of chromosomes 3 (SMC3); mRNA
963	0.007683	0.0342778	0.0072	47.9398	30.9307	1.54991	5.954	4.946	2.01112	Ssc.7867.1.S1_at	SMC6	1	1	Homo sapiens structural maintenance of chromosomes 6 (SMC6); mRNA
966	0.00775	0.0344614	0.006	125.413	93.0946	1.34716	7.002	6.48	1.43594	Ssc.13903.1.S1_at	SMS	1	1	Homo sapiens spermine synthase (SMS); mRNA
335	0.0007953	0.010206	0.0013	363.06	273.323	1.32832	8.5495	8.01	1.45347	Ssc.13493.1.A1_at	SNAP23	1	1	Homo sapiens synaptosomal-associated protein; 23kDa (SNAP23); transcript variant 1; mRNA
809	0.0050666	0.0268616	0.0047	231.097	173.27	1.33374	8.0405	7.4015	1.55725	Ssc.3942.1.S1_at	SNRP70	1	1	Homo sapiens small nuclear ribonucleoprotein 70kDa polypeptide (RNP antigen) (SNRP70); mRNA
166	0.000238	0.0061483	0.0001	36.9425	23.431	1.57665	4.998	4.5815	1.33469	Ssc.21796.1.S1_at	SORL1	1	1	PREDICTED: Rattus norvegicus sortilin-related receptor; L(DLR class) A repeats-containing (predicted) (Sorl1_predicted); mRNA
202	0.0003176	0.0067592	0.0003	207.738	155.67	1.33448	7.6875	7.332	1.27943	Ssc.12780.1.S1_at	SQRDL	1	1	Homo sapiens sulfide quinone reductase-like (yeast) (SQRDL); mRNA
592	0.0024334	0.0176709	0.0028	10.7558	15.1296	0.710914	3.289	3.5845	0.81479	Ssc.24128.1.A1_at	STAT2	1	1	Sus scrofa signal transducer and activator of transcription 2 (STAT2); mRNA dbj|AB004061.1| Sus scrofa mRNA for STAT2; complete cds
651	0.0030795	0.0203361	0.0017	111.892	150.482	0.743553	6.6675	7.072	0.755498	Ssc.2641.1.S1_at	STEAP1	1	1	Sus scrofa six transmembrane endothelial antigen of PAEC (STEAP); mRNA gb|AF319659.1|AF319659 Sus scrofa six transmembrane endothelial antigen of PAEC mRNA; complete cds
284	0.0005718	0.0086555	0.0001	12.7567	9.55257	1.33542	3.501	3.1435	1.2812	Ssc.8442.1.A1_at	STK39	1	1	Homo sapiens serine threonine kinase 39 (STE20/SPS1 homolog; yeast) (STK39); mRNA
226	0.0003785	0.0071631	0.0003	69.2281	49.6486	1.39436	6.157	5.5555	1.51729	Ssc.2594.1.S1_at	SUGT1	1	1	Homo sapiens SGT1; suppressor of G2 allele of SKP1 (S. cerevisiae) (SUGT1); mRNA gb|BC000911.1| Homo sapiens SGT1; suppressor of G2 allele of SKP1 (S. cerevisiae); mRNA (cDNA clone MGC:5348 IMAGE:2985858); complete cds
400	0.0011312	0.0121576	0.0009	123.546	170.508	0.724578	6.8695	7.376	0.703928	Ssc.30859.1.A1_at	SUOX	1	1	Homo sapiens sulfite oxidase (SUOX); nuclear gene encoding mitochondrial protein; transcript variant 3; mRNA
357	0.0008847	0.010572	0.0012	92.7164	72.8611	1.27251	6.556	6.096	1.37554	Ssc.26719.1.S1_at	SURF6	1	1	Homo sapiens surfeit 6 (SURF6); mRNA
881	0.0061134	0.0298314	0.0058	66.3091	50.7173	1.30743	6.151	5.7195	1.34864	Ssc.24586.1.S1_at	SYNJ1	1	1	Homo sapiens synaptojanin 1 (SYNJ1); transcript variant 1; mRNA
957	0.0075859	0.0340532	0.0068	708.213	561.075	1.26224	9.5435	9.137	1.32547	Ssc.14254.1.A1_at	TAF13	2	2	Bos taurus similar to TATA box-binding protein-associated factor; RNA polymerase II; K; 18kD (MGC140447); mRNA gb|BC118136.1| Bos taurus similar to TATA box-binding protein-associated factor; RNA polymerase II; K; 18kD; mRNA (cDNA clone MGC:140447 IMAGE:8182033); complete cds
970	0.0078991	0.0349848	0.0061	343.95	427.575	0.804419	8.392	8.853	0.726483	Ssc.2447.1.A1_at	TAF13	2	2	Homo sapiens similar to DNA segment; Chr 11; Brigham & Womens Genetics 0434 expressed (MGC71993); mRNA
291	0.000592	0.0087447	0.0005	636.542	478.051	1.33154	9.4285	8.8475	1.49589	Ssc.10395.1.A1_at	TAF9	2	2	Homo sapiens TAF9 RNA polymerase II; TATA box binding protein (TBP)-associated factor; 32kDa (TAF9); transcript variant 2; mRNA
371	0.000963	0.0110912	0.0007	583.38	423.706	1.37685	9.3435	8.6965	1.56591	Ssc.22016.1.S1_at	TAF9	2	2	Homo sapiens TAF9 RNA polymerase II; TATA box binding protein (TBP)-associated factor; 32kDa (TAF9); transcript variant 2; mRNA
874	0.0059782	0.0294054	0.005	18.8514	27.2959	0.69063	4.133	4.4995	0.775662	Ssc.3828.1.S1_at	TAPBP	1	1	Homo sapiens TAP binding protein (tapasin) (TAPBP); transcript variant 1; mRNA
968	0.0077996	0.0346389	0.0077	1017.9	787.207	1.29305	10.086	9.5055	1.49537	Ssc.7770.1.A1_at	TARDBP	1	1	Homo sapiens TAR DNA binding protein (TARDBP); mRNA
94	8.94e-05	0.0040886	0.0003	504.97	351.94	1.43482	9.0585	8.43	1.54596	Ssc.7929.1.A1_at	TBC1D15	1	1	Homo sapiens TBC1 domain family; member 15 (TBC1D15); mRNA gb|BC028352.2| Homo sapiens TBC1 domain family; member 15; mRNA (cDNA clone MGC:26036 IMAGE:4827246); complete cds
612	0.0026612	0.0186761	0.0019	259.965	180.398	1.44106	8.214	7.5345	1.60158	Ssc.1010.1.A1_at	TBC1D23	1	1	Homo sapiens TBC1 domain family; member 23 (TBC1D23); mRNA dbj|AK001908.1| Homo sapiens cDNA FLJ11046 fis; clone PLACE1004473
897	0.006465	0.0309844	0.0042	189.255	135.304	1.39874	7.736	7.1265	1.52573	Ssc.6641.1.S1_at	TBK1	1	1	Homo sapiens TANK-binding kinase 1 (TBK1); mRNA
380	0.0009893	0.0111921	0.0009	45.3559	33.3924	1.35827	5.372	5.1495	1.16675	Ssc.11401.1.A1_a_at	TEP1	1	1	Homo sapiens telomerase-associated protein 1 (TEP1); mRNA
99	9.94e-05	0.0043164	0.0003	171.383	119.024	1.43991	7.3825	6.8055	1.49174	Ssc.4533.1.A1_at	TFB2M	1	1	PREDICTED: Homo sapiens similar to transcription factor B2; mitochondrial (LOC442155); mRNA
197	0.0003017	0.0065838	0.0004	1424.65	895.927	1.59014	10.4875	9.9385	1.46307	Ssc.1411.1.S1_at	THBS4	1	1	Homo sapiens thrombospondin 4 (THBS4); mRNA
977	0.008113	0.0356989	0.0071	745.72	573.428	1.30046	9.5495	9.208	1.26707	Ssc.30033.1.A1_at	THUMPD1	1	1	Homo sapiens THUMP domain containing 1 (THUMPD1); mRNA
73	5.5e-05	0.0031489	< 1e-07	16.77	25.0351	0.669857	4.0945	4.6555	0.677832	Ssc.30458.1.A1_at	TIAM2	1	1	Homo sapiens T-cell lymphoma invasion and metastasis 2 (TIAM2); transcript variant 2; mRNA
171	0.000248	0.0061483	0.0003	321.888	214.627	1.49976	8.493	7.69	1.74473	Ssc.22719.1.S1_at	TIMM8A	1	1	Homo sapiens translocase of inner mitochondrial membrane 8 homolog A (yeast) (TIMM8A); nuclear gene encoding mitochondrial protein; mRNA
246	0.0004437	0.0077539	0.0003	29.7995	20.2719	1.46999	4.6765	4.428	1.18797	Ssc.13849.1.S1_at	TINAGL1	1	1	Homo sapiens tubulointerstitial nephritis antigen-like 1 (TINAGL1); mRNA gb|AF205436.1|AF205436 Homo sapiens oxidized-LDL responsive gene 2 (OLRG2) mRNA; complete cds
218	0.0003559	0.0070184	0.001	140.115	84.9165	1.65003	7.0065	6.4175	1.5042	Ssc.1341.1.S1_at	TKT	1	1	Homo sapiens transketolase (Wernicke-Korsakoff syndrome) (TKT); mRNA gb|U55017.1|HSU55017 Human transketolase (TKT) mRNA; complete cds
580	0.0022656	0.0167928	0.0022	113.988	89.427	1.27465	6.857	6.5165	1.2662	Ssc.23829.1.S1_at	TM2D1	1	1	Homo sapiens TM2 domain containing 1 (TM2D1); mRNA
556	0.0020738	0.0160347	0.0022	348.842	229.345	1.52103	8.437	7.883	1.46815	Ssc.3648.1.S1_a_at	TMEM140	1	1	PREDICTED: Bos taurus hypothetical LOC515475 (LOC515475); mRNA
616	0.0026926	0.0187914	0.0023	126.43	89.8351	1.40736	7.058	6.586	1.38703	Ssc.7311.1.A1_at	TMEM161B	1	1	Homo sapiens transmembrane protein 161B (TMEM161B); mRNA
326	0.0007506	0.0098982	0.0006	192.348	142.488	1.34993	7.644	7.145	1.41323	Ssc.11028.1.S1_at	TMEM16F	1	1	Homo sapiens transmembrane protein 16F (TMEM16F); mRNA gb|BC098410.1| Homo sapiens transmembrane protein 16F; mRNA (cDNA clone MGC:104751 IMAGE:30531341); complete cds
111	0.0001234	0.0047558	0.0001	359.628	245.748	1.46341	8.536	8.0555	1.39523	Ssc.5878.1.S1_at	TMEM33	1	1	Mus musculus transmembrane protein 33 (Tmem33); transcript variant 1; mRNA
327	0.0007583	0.0099692	0.0003	198.346	275.625	0.71962	7.715	8.116	0.757333	Ssc.11872.1.A1_at	TMEM38A	1	1	Bos taurus hypothetical LOC532775 (MGC143431); mRNA gb|BC123825.1| Bos taurus cDNA clone MGC:143431 IMAGE:8287279; complete cds
919	0.0068753	0.0321518	0.0059	7424.18	3886.45	1.91027	13.281	11.7825	2.82549	Ssc.10822.1.S1_at	TNCRNA	1	1	Homo sapiens trophoblast-derived noncoding RNA (TncRNA) on chromosome 11 gb|AF001893.1|BETA2 Human MEN1 region clone epsilon/beta mRNA; 3' fragment
419	0.0012513	0.0128202	0.0007	786.886	602.141	1.30681	9.615	9.2835	1.25832	Ssc.2933.1.S1_at	TOB2	1	1	Homo sapiens transducer of ERBB2; 2 (TOB2); mRNA
553	0.0020542	0.0159693	0.0024	492.753	369.784	1.33254	8.9635	8.6155	1.27279	Ssc.7575.1.A1_at	TOP1	1	1	Homo sapiens topoisomerase (DNA) I (TOP1); mRNA
606	0.0026036	0.0184701	0.0015	248.703	184.637	1.34699	8.1185	7.5715	1.46104	Ssc.7694.1.A1_at	TOPBP1	1	1	Homo sapiens topoisomerase (DNA) II binding protein 1 (TOPBP1); mRNA
917	0.0068345	0.0320409	0.0064	12.7902	8.85128	1.44501	3.871	3.077	1.73388	Ssc.24716.1.S1_at	TOX2	1	1
693	0.003498	0.0216997	0.0039	29.5481	18.856	1.56704	4.7415	4.0295	1.63807	Ssc.29728.1.A1_at	TPCN2	1	1	Entamoeba histolytica HM-1:IMSS beta-galactosidase (512.t00001) partial mRNA
411	0.0012056	0.0126104	0.0012	4710.66	2774.49	1.69785	12.511	11.3845	2.18328	Ssc.13781.1.A1_at	TRDN	1	1	Homo sapiens triadin (TRDN); mRNA
698	0.0035473	0.0218479	0.0034	58.669	46.5616	1.26003	5.876	5.634	1.18263	Ssc.1668.1.S1_at	TRIM33	1	1	Homo sapiens tripartite motif-containing 33 (TRIM33); transcript variant b; mRNA
953	0.0075642	0.0340532	0.0068	55.8147	79.9159	0.698418	5.823	6.268	0.734584	Ssc.5030.1.A1_at	TRIM5	1	1	Homo sapiens tripartite motif-containing 5 (TRIM5); transcript variant delta; mRNA
140	0.0001721	0.0052625	0.0002	164.616	230.836	0.713128	7.389	7.83	0.736624	Ssc.6571.1.S1_at	TRIM7	1	1	Homo sapiens tripartite motif-containing 7 (TRIM7); transcript variant 1; mRNA
406	0.0011914	0.0126104	0.001	17.5932	11.6332	1.51233	4.12	3.415	1.63014	Ssc.26692.1.A1_at	TRPM1	1	1	transient receptor potential cation channel, subfamily M, member 1; melastatin 1 [Homo sapiens]. [Source:RefSeq;Acc:NM_002420]
566	0.0021668	0.0164577	0.0021	52.8205	32.4358	1.62846	5.9705	5.0345	1.91322	Ssc.3461.1.A1_at	TSSC1	1	1	Homo sapiens tumor suppressing subtransferable candidate 1 (TSSC1); mRNA gb|AF019952.1|AF019952 Homo sapiens tumor suppressing STF cDNA 1 (TSSC1) mRNA; complete cds
610	0.0026404	0.0186083	0.002	41.3052	24.169	1.70901	5.6965	3.9905	3.26255	Ssc.6595.1.A1_at	TTC14	1	1	Homo sapiens tetratricopeptide repeat domain 14 (TTC14); transcript variant 1; mRNA
1040	0.0096433	0.0398621	0.0095	51.9139	42.4034	1.22429	5.67	5.43	1.18099	Ssc.27202.1.A1_at	TTC27	1	1	Homo sapiens tetratricopeptide repeat domain 27 (TTC27); mRNA gb|BC063791.1| Homo sapiens tetratricopeptide repeat domain 27; mRNA (cDNA clone MGC:70550 IMAGE:6500951); complete cds
20	7.1e-06	0.0014944	< 1e-07	110.625	77.0879	1.43505	6.7035	6.3655	1.264	Ssc.15736.2.A1_at	TTC3	2	2	Homo sapiens tetratricopeptide repeat domain 3 (TTC3); transcript variant 2; mRNA
211	0.0003323	0.0067704	0.0003	23.7363	15.3296	1.5484	4.428	4.1215	1.2367	Ssc.17527.1.S1_at	TTC3	2	2	Homo sapiens tetratricopeptide repeat domain 3 (TTC3); transcript variant 2; mRNA
185	0.0002708	0.0062876	0.0001	44.7079	32.7952	1.36325	5.5135	5.0595	1.36983	Ssc.29637.1.A1_at	TTC31	1	1	Homo sapiens tetratricopeptide repeat domain 31 (TTC31); mRNA
124	0.0001434	0.0049387	0.0001	519.936	373.109	1.39352	8.9605	8.5975	1.2861	Ssc.17974.1.A1_at	TTC9	1	1	PREDICTED: Homo sapiens tetratricopeptide repeat domain 9 (TTC9); mRNA
40	1.79e-05	0.0018979	< 1e-07	56.3384	28.85	1.9528	5.245	4.811	1.35097	Ssc.17921.1.A1_at	TUSC5	1	1	Bos taurus hypothetical LOC527604 (MGC138994); mRNA gb|BC134530.1| Bos taurus cDNA clone MGC:138994 IMAGE:8094188; complete cds
1056	0.0099108	0.0403471	0.0076	104.921	82.0129	1.27933	6.69	6.4075	1.2163	Ssc.7177.1.A1_at	TWF1	1	1	Homo sapiens twinfilin; actin-binding protein; homolog 1 (Drosophila) (TWF1); mRNA
379	0.0009884	0.0111921	0.0009	47.9587	66.0457	0.726144	5.5185	6.0825	0.676424	Ssc.507.1.A1_at	TYROBP	1	1	Homo sapiens TYRO protein tyrosine kinase binding protein (TYROBP); transcript variant 2; mRNA
887	0.0062631	0.0303552	0.006	131.198	80.9894	1.61994	7.1535	6.668	1.40007	Ssc.4696.1.S1_at	UACA	1	1	Homo sapiens uveal autoantigen with coiled-coil domains and ankyrin repeats (UACA); transcript variant 1; mRNA
511	0.0017471	0.0146982	0.0021	772.977	627.912	1.23103	9.666	9.32	1.27103	Ssc.3952.1.S1_at	UBA2	1	1	Homo sapiens SUMO1 activating enzyme subunit 2 (SAE2); mRNA
60	3.98e-05	0.0028517	< 1e-07	206.843	127.859	1.61775	7.823	7.0465	1.71297	Ssc.14244.1.A1_at	UBR1	2	2	Homo sapiens ubiquitin protein ligase E3 component n-recognin 1 (UBR1); mRNA
123	0.0001425	0.0049387	< 1e-07	93.9052	68.8599	1.36371	6.532	6.1295	1.3218	Ssc.6112.1.S1_at	UBR1	2	2	Homo sapiens ubiquitin protein ligase E3 component n-recognin 1 (UBR1); mRNA
558	0.0021226	0.016308	0.0022	318.816	401.408	0.794244	8.26	8.6455	0.765514	Ssc.4072.1.A1_at	UBXD1	1	1	Homo sapiens UBX domain containing 1 (UBXD1); mRNA gb|AF272893.1|AF272893 Homo sapiens UBX domain-containing protein 1 (UBXD1) mRNA; complete cds; alternatively spliced
350	0.0008446	0.0103482	0.0007	38.2595	25.2551	1.51493	5.4425	4.758	1.60714	Ssc.3447.1.S1_at	ULK3	1	1	PREDICTED: Homo sapiens unc-51-like kinase 3 (C. elegans) (ULK3); mRNA
25	9e-06	0.0015377	0.0001	12.8753	18.8794	0.681975	3.5865	4.19	0.658155	Ssc.30844.1.A1_at	UNC5B	1	1	Sus scrofa Na/nucleoside cotransporter (PKCNT1); mRNA gb|AF009673.1|AF009673 Sus scrofa Na/nucleoside cotransporter (pkCNT1) mRNA; complete cds
322	0.0007347	0.0097999	0.0001	176.183	117.015	1.50564	7.48	7.041	1.35566	Ssc.18449.1.S1_at	UNC84B	2	2	Homo sapiens unc-84 homolog B (C. elegans) (UNC84B); mRNA
523	0.001848	0.0151666	0.0016	46.0017	35.9114	1.28098	5.4635	5.138	1.2531	Ssc.18449.2.S1_at	UNC84B	2	2	Homo sapiens unc-84 homolog B (C. elegans) (UNC84B); mRNA
768	0.0044532	0.0249275	0.0042	89.8488	70.1449	1.2809	6.5195	6.216	1.23413	Ssc.1106.1.S1_at	UPF1	1	1	Homo sapiens UPF1 regulator of nonsense transcripts homolog (yeast) (UPF1); mRNA
788	0.0046723	0.0254901	0.0042	252.047	197.549	1.27587	7.933	7.543	1.31039	Ssc.17269.1.S1_at	UROS	1	1	Homo sapiens uroporphyrinogen III synthase (congenital erythropoietic porphyria) (UROS); mRNA gb|J03824.1|HUMRODSA Human uroporphyrinogen III synthase mRNA; complete cds
328	0.0007638	0.0100109	0.0007	910.942	603.895	1.50844	10.0515	9.364	1.61049	Ssc.2404.1.A1_at	USO1	1	1	Homo sapiens vesicle docking protein p115 (VDP); mRNA
274	0.0005272	0.0082566	0.0005	2270.93	1662.33	1.36611	11.1	10.7395	1.28387	Ssc.26407.1.S1_at	USP28	1	1	Homo sapiens ubiquitin specific peptidase 28 (USP28); mRNA
866	0.005825	0.0288891	0.0055	17.9213	21.7407	0.824323	4.0565	4.2775	0.857971	Ssc.26773.1.A1_at	UTP20	1	1	Homo sapiens UTP20; small subunit (SSU) processome component; homolog (yeast) (UTP20); mRNA
587	0.0023875	0.0174702	0.0022	30.7272	38.665	0.794704	4.9225	5.208	0.820457	Ssc.27236.1.S1_at	UTY	1	1	Homo sapiens ubiquitously transcribed tetratricopeptide repeat gene; Y-linked (UTY); transcript variant 3; mRNA
795	0.0048141	0.0260325	0.0051	153.01	193.566	0.790478	7.346	7.6435	0.813661	Ssc.1171.1.S1_at	VAMP8	1	1	Homo sapiens vesicle-associated membrane protein 8 (endobrevin) (VAMP8); mRNA gb|BC001634.1| Homo sapiens vesicle-associated membrane protein 8 (endobrevin); mRNA (cDNA clone MGC:1585 IMAGE:3538672); complete cds
996	0.0086683	0.0374147	0.009	63.6512	42.6684	1.49176	5.8985	5.567	1.25832	Ssc.15740.2.S1_a_at	VEGFA	2	2	Homo sapiens vascular endothelial growth factor A (VEGFA); transcript variant 7; mRNA
453	0.0013902	0.0131931	0.0012	1191.07	679.975	1.75165	10.5155	9.332	2.27127	Ssc.15740.1.S2_at	VEGFA	2	2	Homo sapiens vascular endothelial growth factor A (VEGFA); transcript variant 7; mRNA
268	0.0005164	0.0082566	0.0006	66.3196	47.1124	1.40769	6.1135	5.5845	1.44293	Ssc.11093.1.S1_at	VPS33B	1	1	Homo sapiens vacuolar protein sorting 33 homolog B (yeast) (VPS33B); mRNA
1048	0.0097557	0.0400188	0.0091	64.4632	50.7329	1.27064	5.8735	5.6945	1.1321	Ssc.11213.1.S1_at	WBP4	1	1	Homo sapiens WW domain binding protein 4 (formin binding protein 21) (WBP4); mRNA
376	0.0009755	0.0111534	0.0008	262.097	197.354	1.32806	8.083	7.4505	1.55025	Ssc.14099.1.A1_at	WDR33	1	1	Homo sapiens WD repeat domain 33 (WDR33); transcript variant 1; mRNA
413	0.0012228	0.0126981	0.0017	174.275	129.103	1.3499	7.405	6.984	1.33886	Ssc.28687.1.S1_at	WDR37	1	1	Homo sapiens WD repeat domain 37 (WDR37); mRNA
440	0.0013305	0.0129874	0.0012	112.225	83.8781	1.33795	6.9245	6.3945	1.44393	Ssc.8747.1.S1_at	WDR92	1	1	Homo sapiens monad (LOC116143); mRNA
220	0.0003658	0.0071481	0.0003	12593.2	8617.83	1.4613	13.727	13.324	1.32225	Ssc.909.1.S1_at	XIRP2	1	1	Homo sapiens cardiomyopathy associated 3 (CMYA3); transcript variant 1; mRNA
560	0.0021245	0.016308	0.0027	92.9084	66.0585	1.40646	6.531	5.969	1.47631	Ssc.25793.1.A1_at	XPA	1	1	Homo sapiens xeroderma pigmentosum; complementation group A (XPA); mRNA gb|BC014965.1| Homo sapiens xeroderma pigmentosum; complementation group A; mRNA (cDNA clone MGC:23059 IMAGE:4878739); complete cds
978	0.0081369	0.0357674	0.0077	47.4406	35.705	1.32868	5.7835	5.0045	1.71594	Ssc.1140.1.S1_at	YEATS4	2	2	Homo sapiens YEATS domain containing 4 (YEATS4); mRNA
1037	0.0096173	0.039833	0.0086	35.4161	25.0121	1.41596	5.0905	4.419	1.59273	Ssc.1140.2.A1_at	YEATS4	2	2	Homo sapiens YEATS domain containing 4 (YEATS4); mRNA
688	0.0034443	0.0215219	0.0041	1038.94	831.428	1.24959	10.071	9.72	1.27544	Ssc.6924.1.S1_at	YWHAH	1	1	Homo sapiens tyrosine 3-monooxygenase/tryptophan 5-monooxygenase activation protein; eta polypeptide (YWHAH); mRNA
590	0.0024092	0.0175545	0.0023	44.1673	32.1031	1.37579	5.602	4.972	1.54756	Ssc.6429.1.S1_at	ZBED4	1	1	Sus scrofa Na/nucleoside cotransporter (PKCNT1); mRNA gb|AF009673.1|AF009673 Sus scrofa Na/nucleoside cotransporter (pkCNT1) mRNA; complete cds
1006	0.0087847	0.0375402	0.0082	102.893	84.2645	1.22107	6.73	6.4125	1.24617	Ssc.14273.1.A1_at	ZBTB33	1	1	Homo sapiens zinc finger and BTB domain containing 33 (ZBTB33); mRNA
418	0.0012479	0.0128202	0.0009	47.3565	35.811	1.3224	5.4915	5.3025	1.13997	Ssc.20907.1.S1_at	ZC3H10	1	1	Homo sapiens zinc finger CCCH-type containing 10 (ZC3H10); mRNA dbj|AK027357.1| Homo sapiens cDNA FLJ14451 fis; clone HEMBB1001834
429	0.0013132	0.0129874	0.0009	516.805	363.486	1.4218	9.2105	8.606	1.52045	Ssc.6535.1.S1_at	ZC3H15	1	1	Homo sapiens zinc finger CCCH-type containing 15 (ZC3H15); mRNA
583	0.0023233	0.0171239	0.002	15.2184	11.0771	1.37386	3.8365	3.4785	1.28165	Ssc.26701.1.S1_at	ZCCHC8	3	3	Homo sapiens zinc finger; CCHC domain containing 8 (ZCCHC8); mRNA
707	0.0036774	0.022353	0.0036	18.098	14.5585	1.24312	3.9745	3.8355	1.10114	Ssc.4055.1.A1_at	ZCCHC8	3	3	Homo sapiens zinc finger; CCHC domain containing 8 (ZCCHC8); mRNA
801	0.0048867	0.0262271	0.0035	72.5235	57.1688	1.26859	6.1075	5.8225	1.21841	Ssc.26701.2.A1_at	ZCCHC8	3	3	Homo sapiens zinc finger; CCHC domain containing 8 (ZCCHC8); mRNA
956	0.0075831	0.0340532	0.0067	467.514	586.118	0.797645	8.873	9.2495	0.770304	Ssc.31139.1.A1_at	ZEB1	1	1	Transcription factor 8 (NIL-2-A zinc finger protein) (Negative regulator of IL2). [Source:Uniprot/SWISSPROT;Acc:P37275]
144	0.0001773	0.0052833	0.0002	140.575	81.6541	1.72159	7.005	6.388	1.53368	Ssc.5082.1.A1_at	ZFAND2A	1	1	Homo sapiens zinc finger; AN1-type domain 2A (ZFAND2A); mRNA gb|BC029558.1| Homo sapiens zinc finger; AN1-type domain 2A; mRNA (cDNA clone MGC:39501 IMAGE:5263788); complete cds
56	3.71e-05	0.0028481	< 1e-07	1122.75	837.177	1.34111	10.108	9.691	1.33515	Ssc.3392.1.A1_at	ZFP36L2	1	1	Mus musculus zinc finger protein 36; C3H type-like 2 (Zfp36l2); mRNA
113	0.0001276	0.0047686	< 1e-07	143.757	75.5293	1.90332	7.328	6.1365	2.2839	Ssc.24229.1.S1_at	ZMAT2	2	2	Homo sapiens zinc finger; matrin type 2 (ZMAT2); mRNA dbj|AK055683.1| Homo sapiens cDNA FLJ31121 fis; clone IMR322000742; weakly similar to HYPOTHETICAL ZINC FINGER PROTEIN ZK686.4 IN CHROMOSOME III
311	0.0006647	0.0091882	0.0004	226.198	156.705	1.44346	7.902	7.3305	1.48607	Ssc.24229.2.A1_a_at	ZMAT2	2	2	Homo sapiens zinc finger; matrin type 2 (ZMAT2); mRNA dbj|AK055683.1| Homo sapiens cDNA FLJ31121 fis; clone IMR322000742; weakly similar to HYPOTHETICAL ZINC FINGER PROTEIN ZK686.4 IN CHROMOSOME III
813	0.0050845	0.0268859	0.0049	25.1124	19.9028	1.26175	4.664	4.269	1.31494	Ssc.6837.1.A1_at	ZNF131	1	1	Homo sapiens zinc finger protein 131 (ZNF131); mRNA
653	0.0031255	0.0205766	0.0029	40.6165	31.667	1.28261	5.235	4.9125	1.2505	Ssc.5393.1.A1_at	ZNF672	1	1	Homo sapiens zinc finger protein 672 (ZNF672); mRNA dbj|AK025954.1| Homo sapiens cDNA: FLJ22301 fis; clone HRC04777
918	0.0068546	0.0321001	0.0076	22.4925	16.9189	1.32943	4.367	4.007	1.28343	Ssc.23846.1.S1_at	ZNF7	1	1	Homo sapiens zinc finger protein 7 (ZNF7); mRNA gb|M29580.1|HUMZNF7 Human zinc-finger protein 7 (ZFP7) mRNA; complete cds
33	1.27e-05	0.001636	< 1e-07	101.962	41.9911	2.42818	6.9455	5.347	3.02828	Ssc.27888.1.A1_a_at	ZNHIT3	1	1	Homo sapiens zinc finger; HIT type 3 (ZNHIT3); mRNA
964	0.0076864	0.0342778	0.0068	178.765	141.22	1.26586	7.596	7.118	1.39281	Ssc.5493.1.S1_at	ZZZ3	1	1	Homo sapiens zinc finger; ZZ-type containing 3 (ZZZ3); mRNA
