# Supplementary material for: Muscle transcriptomic profiles in pigs with divergent phenotypes for fatness traits
Source: BMC Genomics. 2010 Jun 11;11:372. doi: 10.1186/1471-2164-11-372 (PMC2894043; doi:10.1186/1471-2164-11-372)
Supplement: Additional file 3 — Gene ontology terms. List of significantly overrepresented gene ontology terms (distributed over the three main family categories) in the list of 1060 probes differentially expressed between gluteus medius muscle samples of HIGH and LOW pigs. Parametric p-values are indicated along with Bonferroni, Benjamini and 5% FDR multiple test corrections. [file 1471-2164-11-372-S3.XLS]

## Sheet: Additional_file3
Category		Count	Fold Enrichment	p-value	Bonferroni	Benjamini	FDR
GO - Biological Process
GO:0006396	RNA processing	54	2.66515	1.25121e-10	6.57383e-07	6.57383e-07	2.39354e-07
GO:0016071	mRNA metabolic process	41	2.98309	1.15061e-09	6.04529e-06	3.02265e-06	2.2011e-06
GO:0008380	RNA splicing	34	3.37829	1.63294e-09	8.57946e-06	2.85983e-06	3.1238e-06
GO:0016043	cellular component organization and biogenesis	180	1.49097	7.17696e-09	3.7707e-05	9.42689e-06	1.37294e-05
GO:0006397	mRNA processing	35	3.03626	1.47182e-08	7.73263e-05	1.54657e-05	2.81556e-05
GO:0022613	ribonucleoprotein complex biogenesis and assembly	29	3.22215	8.8755e-08	0.00046621	7.77168e-05	0.000169787
GO:0048523	negative regulation of cellular process	85	1.69362	1.69001e-06	0.00884002	0.00126767	0.00323291
GO:0048519	negative regulation of biological process	86	1.64245	4.94817e-06	0.0256627	0.00324444	0.00946535
GO:0044255	cellular lipid metabolic process	53	1.91573	8.54015e-06	0.0438784	0.00497316	0.0163359
GO:0046907	intracellular transport	57	1.80061	2.22724e-05	0.110433	0.0116338	0.0425981
GO:0044237	cellular metabolic process	419	1.14289	2.37348e-05	0.117242	0.0112727	0.0453945
GO:0006631	fatty acid metabolic process	22	2.83549	3.17067e-05	0.153453	0.0137866	0.060637
GO:0032787	monocarboxylic acid metabolic process	27	2.49585	3.19708e-05	0.154627	0.0128382	0.0611419
GO:0006950	response to stress	77	1.60661	3.74669e-05	0.17869	0.0139627	0.0716493
GO:0006629	lipid metabolic process	59	1.74182	4.04431e-05	0.191434	0.0140663	0.0773387
GO:0042254	ribosome biogenesis and assembly	15	3.71787	4.40425e-05	0.206581	0.0143587	0.084219
GO:0022402	cell cycle process	58	1.74659	4.4239e-05	0.2074	0.0135797	0.0845945
GO:0050794	regulation of cellular process	243	1.23946	5.03149e-05	0.232304	0.0145794	0.0962078
GO:0019752	carboxylic acid metabolic process	47	1.8533	6.91243e-05	0.304547	0.0189338	0.132151
GO:0065007	biological regulation	280	1.20569	6.96111e-05	0.306323	0.0181213	0.133081
GO:0006082	organic acid metabolic process	47	1.84363	7.69984e-05	0.332733	0.0190806	0.147194
GO:0050789	regulation of biological process	256	1.2133	0.000125414	0.482615	0.0295089	0.239643
GO:0016070	RNA metabolic process	173	1.29206	0.000142783	0.527745	0.0320927	0.272789
GO:0051649	establishment of cellular localization	63	1.6129	0.000195453	0.641925	0.0418895	0.373238
GO:0051641	cellular localization	64	1.59329	0.000239136	0.715372	0.0490206	0.456474
GO:0008610	lipid biosynthetic process	27	2.1906	0.000273982	0.763001	0.0538678	0.522823
GO:0000074	regulation of progression through cell cycle	42	1.80097	0.000324571	0.818332	0.0612156	0.619076
GO:0051726	GO:0051726~regulation of cell cycle	42	1.79076	0.000363329	0.851812	0.0659155	0.692758
GO:0007049	GO:0007049~cell cycle	62	1.56422	0.000480014	0.919749	0.0833102	0.914275
GO:0044238	GO:0044238~primary metabolic process	410	1.11538	0.000528093	0.937671	0.0883608	1.00541
GO:0006403	GO:0006403~RNA localization	13	3.29456	0.00053601	0.940212	0.0868631	1.02041
GO:0008152	GO:0008152~metabolic process	448	1.10061	0.000619417	0.961436	0.0967285	1.17831
GO - Cellular Component
GO:0005622	intracellular	569	1.24922	1.91777e-23	1.66462e-20	1.66462e-20	2.97532e-20
GO:0044424	intracellular part	542	1.26658	4.97162e-22	4.31537e-19	2.15768e-19	7.71323e-19
GO:0043231	intracellular membrane-bound organelle	419	1.34882	9.73412e-18	8.44922e-15	2.81641e-15	1.5102e-14
GO:0043227	membrane-bound organelle	419	1.34826	1.0609e-17	9.20865e-15	2.30216e-15	1.64594e-14
GO:0043229	intracellular organelle	460	1.28481	6.46491e-16	5.78204e-13	1.15685e-13	1.03251e-12
GO:0043226	organelle	460	1.28419	6.81919e-16	5.78204e-13	9.63674e-14	1.03251e-12
GO:0005634	nucleus	288	1.42943	6.52819e-13	5.6664e-10	8.09486e-11	1.0128e-09
GO:0005737	cytoplasm	350	1.3028	1.08276e-10	9.39838e-08	1.1748e-08	1.67985e-07
GO:0044428	nuclear part	85	1.85453	3.70828e-08	3.21873e-05	3.57642e-06	5.75321e-05
GO:0031981	nuclear lumen	60	2.08236	1.21697e-07	0.000105628	1.05633e-05	0.000188807
GO:0031974	membrane-enclosed lumen	75	1.85885	2.56685e-07	0.000222777	1.85667e-05	0.000398233
GO:0043233	organelle lumen	75	1.85885	2.56685e-07	0.000222777	1.85667e-05	0.000398233
GO:0016604	nuclear body	20	4.13373	2.91402e-07	0.000252905	1.94565e-05	0.000452095
GO:0016607	nuclear speck	16	4.51686	1.93276e-06	0.00167623	0.000119824	0.00299854
GO:0044444	cytoplasmic part	212	1.3203	3.51033e-06	0.00304233	0.000203111	0.00544597
GO:0044446	intracellular organelle part	201	1.33017	4.33719e-06	0.00375761	0.000235265	0.00672872
GO:0044422	organelle part	201	1.326	5.45767e-06	0.00472607	0.000278624	0.00846697
GO:0044451	nucleoplasm part	39	2.10936	2.0759e-05	0.0178576	0.00100055	0.0322017
GO:0005654	nucleoplasm	43	2.00282	2.51951e-05	0.0216322	0.00115037	0.0390818
GO:0005604	basement membrane	13	4.12241	6.18092e-05	0.0522382	0.00267901	0.0958509
GO:0044464	cell part	668	1.02959	0.000183132	0.146981	0.00754158	0.283744
GO:0005623	cell	668	1.02953	0.000187922	0.150521	0.00738766	0.291155
GO:0005829	cytosol	41	1.81127	0.000341165	0.256348	0.0127949	0.527993
GO:0044420	extracellular matrix part	15	3.04591	0.000390891	0.287774	0.0140405	0.604731
GO:0031090	organelle membrane	83	1.38726	0.00194785	0.815919	0.0654548	2.97965
GO - Molecular Process
GO:0005515	protein binding	409	1.36686	9.90966e-18	2.852e-14	2.852e-14	1.77615e-14
GO:0003723	RNA binding	77	2.46464	4.52235e-13	1.30141e-09	6.50707e-10	8.10485e-10
GO:0005488	binding	613	1.13181	3.45297e-12	9.93778e-09	3.31259e-09	6.189e-09
GO:0003712	transcription cofactor activity	29	2.24748	0.000101429	0.253178	0.0703825	0.18164
GO:0046983	protein dimerization activity	30	2.20448	0.000106148	0.263253	0.0592728	0.190083
GO:0003676	nucleic acid binding	195	1.2737	0.000109198	0.269692	0.0510332	0.19554
GO:0008092	cytoskeletal protein binding	36	2.00388	0.000130702	0.313524	0.052322	0.234004
GO:0000166	nucleotide binding	131	1.36448	0.00013795	0.327698	0.0484194	0.246966
GO:0016564	transcription repressor activity	23	2.44208	0.000195734	0.430717	0.0606786	0.350243
